# Supplementary material for: A second monoclinic polymorph of 2,4-dimethyl­anilinium chloride
Source: Acta Crystallogr Sect E Struct Rep Online. 2011 Nov 5;67(Pt 12):o3190. doi: 10.1107/S160053681104551X (PMC3238857; doi:10.1107/S160053681104551X)
Supplement: Supplementary file 2 [file e-67-o3190-Isup2.hkl]

# 
# h,k,l, Fc-squared, Fo-squared, sigma(Fo-squared) and status flag 
# 
data_I
_shelx_title ' KHC95H in P2(1)/n' 
_shelx_refln_list_code          4 
_shelx_F_calc_maximum       63.63 
_exptl_crystal_F_000       312.00 
_reflns_d_resolution_high  0.7301 
 
loop_ 
 _symmetry_equiv_pos_as_xyz 
 'x, y, z' 
 '-x+1/2, y+1/2, -z+1/2' 
 '-x, -y, -z' 
 'x-1/2, -y-1/2, z-1/2' 
 
_cell_length_a     5.3651 
_cell_length_b    18.6310 
_cell_length_c     8.5428 
_cell_angle_alpha  90.000 
_cell_angle_beta   94.483 
_cell_angle_gamma  90.000 
 
_shelx_F_squared_multiplier     1.000 
 
loop_ 
 _refln_index_h 
 _refln_index_k 
 _refln_index_l 
 _refln_F_squared_calc 
 _refln_F_squared_meas 
 _refln_F_squared_sigma 
 _refln_observed_status 
   2   0   0      692.10      694.33      6.28 o 
   4   0   0      106.68      101.58      2.89 o 
   6   0   0       25.99       27.83      2.27 o 
   3   1   0       40.09       48.82      1.97 o 
   4   1   0      918.05      919.90      7.57 o 
   5   1   0      302.84      290.82      2.66 o 
   6   1   0        2.41        3.21      1.97 o 
   7   1   0        3.02        2.31      2.60 o 
   0   2   0       58.32       63.05      2.16 o 
   1   2   0      221.76      238.67      4.41 o 
   2   2   0     2044.18     2121.48      8.57 o 
   3   2   0        0.22        0.37      1.66 o 
   4   2   0      239.34      222.05      2.26 o 
   5   2   0       98.58       93.94      2.49 o 
   6   2   0      252.07      244.82      4.12 o 
   7   2   0       20.50       21.52      2.60 o 
   1   3   0      743.51      855.70      7.02 o 
   2   3   0      563.54      556.94      4.50 o 
   3   3   0      560.76      612.69      7.67 o 
   4   3   0       62.42       56.53      1.65 o 
   5   3   0       19.92       16.97      2.33 o 
   6   3   0        5.52        5.64      2.46 o 
   7   3   0        4.69        5.69      1.99 o 
   0   4   0      228.66      249.41      4.41 o 
   1   4   0      478.82      461.54      7.93 o 
   2   4   0       26.85       35.39      1.70 o 
   3   4   0      551.86      550.41      3.69 o 
   4   4   0       29.31       31.91      2.25 o 
   5   4   0       13.40       14.04      2.29 o 
   6   4   0       60.33       71.28      3.18 o 
   7   4   0       18.14       18.20      2.97 o 
   1   5   0     1067.56     1139.32      4.84 o 
   2   5   0        0.09        2.25      2.12 o 
   3   5   0        1.05        1.87      1.44 o 
   4   5   0       63.03       66.79      2.38 o 
   5   5   0      100.85      105.69      2.63 o 
   6   5   0        3.59        4.96      2.46 o 
   7   5   0       10.64       12.98      3.52 o 
   0   6   0       34.80       30.25      1.95 o 
   1   6   0      314.12      330.84      2.74 o 
   2   6   0        5.03        1.03      1.67 o 
   3   6   0      443.33      435.00      3.52 o 
   4   6   0        0.47        2.97      2.08 o 
   5   6   0       39.68       40.39      2.38 o 
   6   6   0        1.81        5.90      2.50 o 
   7   6   0       20.63       19.82      2.97 o 
   1   7   0      620.46      638.43      3.18 o 
   2   7   0       20.07       24.44      1.67 o 
   3   7   0       14.87       15.66      2.16 o 
   4   7   0        0.10        4.41      2.16 o 
   5   7   0      126.04      127.67      2.72 o 
   6   7   0        2.14        2.33      2.46 o 
   7   7   0       18.75       19.94      3.10 o 
   0   8   0       49.14       73.15      2.50 o 
   1   8   0        1.97        2.43      1.24 o 
   2   8   0        0.00       -0.76      1.56 o 
   3   8   0      395.64      395.15      3.22 o 
   4   8   0        0.03        1.82      2.08 o 
   5   8   0       34.71       36.24      2.46 o 
   6   8   0       23.44       23.55      2.59 o 
   1   9   0       17.38       13.65      1.51 o 
   2   9   0       79.30       74.74      3.44 o 
   3   9   0        4.71        5.39      1.44 o 
   4   9   0       30.24       27.16      1.65 o 
   5   9   0      150.41      144.60      2.80 o 
   6   9   0        9.81       12.90      2.59 o 
   0  10   0     1755.72     1881.49      6.24 o 
   1  10   0      533.96      566.38      2.83 o 
   2  10   0      152.27      156.79      6.45 o 
   3  10   0       92.50      101.37      2.50 o 
   4  10   0        7.59       12.05      2.25 o 
   5  10   0        2.73        4.16      2.29 o 
   6  10   0        6.84        7.09      2.59 o 
   1  11   0      722.59      760.08     15.53 o 
   2  11   0      139.37      144.09      2.78 o 
   3  11   0       86.80       90.43      2.57 o 
   4  11   0      543.41      503.27      3.10 o 
   5  11   0       32.32       41.41      2.46 o 
   6  11   0        1.22        3.78      2.63 o 
   0  12   0      503.82      517.27      3.69 o 
   1  12   0        0.34        0.17      2.35 o 
   2  12   0      449.01      443.78      2.66 o 
   3  12   0      636.98      634.87     25.31 o 
   4  12   0        0.85       -0.68      2.25 o 
   5  12   0       63.28       55.46      1.91 o 
   6  12   0       56.03       59.49      2.84 o 
   1  13   0      561.61      572.88     11.41 o 
   2  13   0      485.67      493.48     12.69 o 
   3  13   0       93.99       94.47      4.92 o 
   4  13   0        8.15        9.63      2.25 o 
   5  13   0       16.52       16.46      2.59 o 
   6  13   0        0.18       -1.99      2.80 o 
   0  14   0      108.47      112.14      2.08 o 
   1  14   0      269.49      250.14      1.91 o 
   2  14   0       29.76       28.45      1.63 o 
   3  14   0        1.36        3.46      1.66 o 
   4  14   0      125.48      121.31      2.04 o 
   5  14   0        0.02       -0.17      1.74 o 
   6  14   0       15.66       13.11      2.08 o 
   1  15   0       31.50       33.40      2.33 o 
   2  15   0       15.74       17.18      1.30 o 
   3  15   0        9.24       12.41      1.93 o 
   4  15   0       59.36       57.24      1.87 o 
   5  15   0        0.98        2.97      2.59 o 
   0  16   0      134.12      131.92      2.63 o 
   1  16   0       88.78       85.50      2.48 o 
   2  16   0       18.12       21.13      2.21 o 
   3  16   0       39.46       38.78      1.82 o 
   4  16   0       27.62       26.26      1.82 o 
   5  16   0        0.26        1.70      2.63 o 
   1  17   0       77.61       76.57      2.61 o 
   2  17   0       82.83       76.72      3.50 o 
   3  17   0        1.30        1.96      1.63 o 
   4  17   0       17.80       20.37      2.46 o 
   5  17   0        7.13        4.20      1.91 o 
   0  18   0       43.74       38.91      2.29 o 
   1  18   0       34.68       31.13      1.38 o 
   2  18   0        9.50       10.67      1.62 o 
   3  18   0       36.47       38.44      1.75 o 
   4  18   0        4.07        8.06      2.50 o 
   5  18   0        2.13        0.38      2.80 o 
   1  19   0       47.34       51.39      2.78 o 
   2  19   0        8.66       12.25      3.88 o 
   3  19   0        0.63        1.03      1.72 o 
   4  19   0        2.14        3.22      2.59 o 
   0  20   0        2.48        1.99      1.61 o 
   1  20   0        5.83        6.89      3.52 o 
   2  20   0        4.28        2.40      1.39 o 
   3  20   0       37.68       35.31      1.89 o 
   4  20   0        1.35        1.82      2.72 o 
   1  21   0       15.78       15.87      1.43 o 
   2  21   0        0.03        0.89      1.77 o 
   3  21   0        0.96        2.13      3.14 o 
   4  21   0        0.08       -0.08      2.89 o 
   0  22   0        9.17       10.10      1.78 o 
   1  22   0        1.78        3.09      1.78 o 
   2  22   0        2.30        1.73      2.06 o 
   3  22   0       19.27       19.02      1.66 o 
   1  23   0       44.87       47.69      4.73 o 
   2  23   0        3.68        2.71      1.60 o 
   3  23   0        1.64        2.52      2.01 o 
   0  24   0        6.91        9.12      2.76 o 
   1  24   0       20.19       22.82      2.04 o 
   2  24   0        0.19        3.01      2.00 o 
   1  25   0        4.62        2.59      2.03 o 
  -5   0   1       76.12       74.25      2.72 o 
  -3   0   1      126.74      127.93      3.27 o 
  -1   0   1       28.56       53.51      2.51 o 
   5   0   1      467.79      467.58      3.12 o 
   7   0   1       43.24       44.50      3.29 o 
  -7   1   1        4.35        5.49      2.81 o 
  -6   1   1        0.02        0.78      2.03 o 
  -5   1   1       17.25       16.69      1.75 o 
  -4   1   1        2.66        2.41      1.48 o 
  -3   1   1      465.62      453.84      3.30 o 
  -2   1   1       19.93       27.38      1.26 o 
  -1   1   1      393.13      378.87      5.70 o 
   0   1   1      296.07      309.23      5.89 o 
   1   1   1      907.81      919.77      8.06 o 
   3   1   1      844.53      805.84      6.07 o 
   4   1   1        2.00        1.74      1.28 o 
   5   1   1       50.63       49.78      1.49 o 
   6   1   1        7.85        7.90      1.47 o 
   7   1   1       87.61       89.16      2.90 o 
  -7   2   1       20.08       22.28      3.56 o 
  -6   2   1      105.86      112.10      3.56 o 
  -5   2   1        5.03        4.47      1.85 o 
  -4   2   1      104.65      109.96      2.16 o 
  -3   2   1       99.64      102.36      2.12 o 
  -2   2   1       30.94       32.64      1.35 o 
  -1   2   1     1738.40     1822.71     20.39 o 
   0   2   1     2161.09     2052.78     28.81 o 
   1   2   1      258.02      306.86      5.18 o 
   2   2   1      453.37      480.27      5.73 o 
   3   2   1      418.99      423.67      4.84 o 
   4   2   1       14.29       14.79      1.47 o 
   5   2   1      396.62      404.46      6.43 o 
   6   2   1        1.32        1.96      1.62 o 
   7   2   1       17.78       16.97      2.31 o 
  -7   3   1        1.15        6.03      2.80 o 
  -6   3   1      144.60      150.46      3.14 o 
  -5   3   1      262.59      262.81      3.39 o 
  -4   3   1       57.70       57.62      2.42 o 
  -3   3   1       43.91       34.70      1.96 o 
  -2   3   1      275.21      306.39      2.50 o 
  -1   3   1      130.84      177.04      3.83 o 
   0   3   1      830.77      865.93     33.44 o 
   2   3   1      754.30      773.34      7.21 o 
   3   3   1      748.14      813.77      7.26 o 
   4   3   1       24.35       24.59      1.53 o 
   5   3   1       97.30      102.21      2.15 o 
   6   3   1       21.68       22.40      2.50 o 
   7   3   1        8.48       10.28      2.49 o 
  -7   4   1       23.61       24.44      3.56 o 
  -6   4   1        3.47        1.19      2.50 o 
  -5   4   1      239.70      248.47      3.31 o 
  -4   4   1      489.98      490.75      3.86 o 
  -3   4   1       96.44      102.38      2.59 o 
  -2   4   1     2165.50     2243.86     10.20 o 
  -1   4   1     3008.89     3141.36     29.62 o 
   0   4   1       14.90        5.60      2.07 o 
   1   4   1       17.43       25.54      2.55 o 
   2   4   1        9.37       22.66      2.01 o 
   3   4   1       47.81       44.86      2.48 o 
   4   4   1      445.87      438.93      6.57 o 
   5   4   1        0.70        1.40      2.21 o 
   6   4   1        0.04        3.44      2.42 o 
   7   4   1        1.55        2.64      2.06 o 
  -7   5   1        0.88        6.11      3.48 o 
  -6   5   1       70.62       75.91      2.80 o 
  -5   5   1       10.21       11.54      2.25 o 
  -4   5   1       46.33       44.85      2.33 o 
  -3   5   1     1450.46     1560.08      5.94 o 
  -2   5   1      122.68      111.24      2.35 o 
  -1   5   1       22.44       25.15      1.32 o 
   0   5   1     3319.43     3320.67     71.11 o 
   1   5   1      174.69      167.05      3.39 o 
   2   5   1     1004.80     1035.92     16.93 o 
   3   5   1        3.89        2.53      1.75 o 
   4   5   1      336.14      331.72      3.39 o 
   5   5   1        1.72        2.29      2.29 o 
   6   5   1      103.05      106.37      2.89 o 
   7   5   1       15.86       10.37      8.10 o 
  -7   6   1        4.11        3.99      2.89 o 
  -6   6   1        1.48        2.89      2.55 o 
  -5   6   1       16.06       13.54      2.29 o 
  -4   6   1      251.72      218.35      2.46 o 
  -3   6   1       39.08       42.52      2.25 o 
  -2   6   1      554.90      494.01      7.22 o 
  -1   6   1      533.40      525.40     13.60 o 
   0   6   1       91.13      108.08      1.83 o 
   1   6   1      526.36      573.15      5.09 o 
   3   6   1        3.01        4.84      1.82 o 
   4   6   1      121.99      123.18      2.59 o 
   5   6   1       63.25       56.94      1.91 o 
   6   6   1        1.68        0.85      2.50 o 
   7   6   1        1.48        3.69      2.93 o 
  -7   7   1       15.75       15.87      3.05 o 
  -6   7   1      183.25      182.03      3.22 o 
  -5   7   1        4.28        2.89      2.29 o 
  -4   7   1       84.82       86.52      2.50 o 
  -3   7   1        1.16        1.70      1.44 o 
  -2   7   1      698.10      698.37     11.19 o 
  -1   7   1       23.47       14.44      1.29 o 
   1   7   1      194.73      221.87      2.43 o 
   2   7   1       15.65       18.20      1.91 o 
   3   7   1       45.44       49.01      1.74 o 
   4   7   1      142.89      140.36      2.63 o 
   5   7   1       40.32       33.18      2.46 o 
   6   7   1       25.96       38.87      2.67 o 
  -6   8   1       21.44       22.06      2.63 o 
  -5   8   1        0.15       -2.21      2.21 o 
  -4   8   1      405.52      399.57      2.93 o 
  -3   8   1       12.65       13.49      2.08 o 
  -2   8   1     1092.15     1109.62     28.16 o 
  -1   8   1      201.54      231.69      1.92 o 
   0   8   1        5.87       16.17      1.28 o 
   1   8   1      234.91      242.72      4.73 o 
   2   8   1      606.71      560.14      7.67 o 
   3   8   1       18.24       18.12      2.08 o 
   4   8   1       29.72       30.97      1.65 o 
   5   8   1       28.79       30.80      2.42 o 
   6   8   1       59.23       56.69      2.80 o 
  -6   9   1       41.43       41.75      2.72 o 
  -5   9   1        0.59       -0.81      1.65 o 
  -4   9   1       63.53       72.60      2.42 o 
  -3   9   1       51.65       52.49      2.21 o 
  -2   9   1      801.30      816.75      3.48 o 
  -1   9   1      620.58      709.71     12.08 o 
   0   9   1      603.29      566.65     13.68 o 
   1   9   1      822.97      910.74     15.40 o 
   2   9   1        0.22        0.70      1.20 o 
   3   9   1       15.63       17.04      1.77 o 
   4   9   1       91.39       97.76      1.87 o 
   5   9   1        1.61        2.59      1.65 o 
   6   9   1       40.87       39.80      2.76 o 
  -6  10   1        0.63       -1.19      1.87 o 
  -5  10   1        5.01       10.52      2.33 o 
  -4  10   1      189.64      191.40      2.80 o 
  -3  10   1       25.00       24.08      1.42 o 
  -2  10   1       36.55       28.29      1.58 o 
  -1  10   1      106.93      100.05      1.25 o 
   0  10   1      523.38      569.22     10.79 o 
   1  10   1       91.23      100.15      1.67 o 
   2  10   1      291.29      292.97      4.33 o 
   3  10   1      279.31      274.27      2.26 o 
   4  10   1       28.54       25.67      2.25 o 
   5  10   1       62.52       67.76      2.50 o 
   6  10   1        8.33        6.87      1.91 o 
  -6  11   1        9.60        7.85      2.72 o 
  -5  11   1        1.51        2.33      2.38 o 
  -4  11   1       17.57       19.56      2.33 o 
  -3  11   1      122.04      105.48      2.61 o 
  -2  11   1       33.12       29.28      1.31 o 
  -1  11   1       66.81       57.05      1.19 o 
   0  11   1      110.76       94.54      1.38 o 
   1  11   1      355.34      372.54      1.95 o 
   2  11   1        0.35        1.36      1.21 o 
   3  11   1      168.96      176.20      6.73 o 
   4  11   1      128.75      134.29      2.63 o 
   5  11   1        0.35        1.10      1.70 o 
   6  11   1       31.35       27.41      2.72 o 
  -6  12   1        0.00       -2.04      2.72 o 
  -5  12   1       38.36       48.88      2.55 o 
  -4  12   1        0.81        1.57      1.61 o 
  -3  12   1        0.12        0.61      1.45 o 
  -2  12   1       15.76       13.53      1.89 o 
  -1  12   1      294.55      265.67      1.99 o 
   0  12   1        5.81        8.24      0.93 o 
   1  12   1      131.52      137.05      3.12 o 
   2  12   1       48.21       46.36      1.38 o 
   3  12   1       39.72       41.11      1.82 o 
   4  12   1       40.09       44.00      2.38 o 
   5  12   1       60.31       63.86      2.63 o 
   6  12   1        2.31        4.92      2.72 o 
  -6  13   1        0.01       -0.13      2.84 o 
  -5  13   1       59.73       55.88      2.67 o 
  -4  13   1        3.88        5.69      2.33 o 
  -3  13   1       85.21       79.83      1.81 o 
  -2  13   1       37.27       39.03      1.35 o 
  -1  13   1        2.73        5.01      1.23 o 
   0  13   1       10.29       11.83      1.44 o 
   1  13   1      186.79      177.61      4.41 o 
   2  13   1        5.66        3.67      1.50 o 
   3  13   1      239.36      223.92      2.00 o 
   4  13   1       38.37       32.16      2.38 o 
   5  13   1        1.16       -0.76      2.46 o 
   6  13   1        9.88       10.14      2.04 o 
  -6  14   1        0.17       -1.70      2.80 o 
  -5  14   1       49.61       43.36      1.99 o 
  -4  14   1        5.78        5.35      2.29 o 
  -3  14   1       42.22       43.60      1.83 o 
  -2  14   1       87.54       83.29      1.51 o 
  -1  14   1      423.12      420.68      3.76 o 
   0  14   1        4.38        6.89      1.53 o 
   1  14   1       11.59       11.65      1.28 o 
   2  14   1       45.33       44.07      1.37 o 
   3  14   1       10.93        8.17      1.67 o 
   4  14   1        2.72        8.66      1.65 o 
   5  14   1       57.87       64.66      2.72 o 
   6  14   1        1.04       -1.78      2.84 o 
  -5  15   1       38.12       35.68      2.72 o 
  -4  15   1       10.67        8.49      2.29 o 
  -3  15   1      252.93      236.67      2.03 o 
  -2  15   1       96.57       90.41      1.81 o 
  -1  15   1       61.60       63.46      1.69 o 
   0  15   1       74.17       70.83      3.12 o 
   1  15   1       12.90       12.34      1.30 o 
   2  15   1       48.76       48.61      2.25 o 
   3  15   1       69.89       73.27      5.41 o 
   4  15   1        7.14        5.73      1.70 o 
   5  15   1        9.97        7.76      1.78 o 
  -5  16   1       10.62        9.00      1.95 o 
  -4  16   1        0.35        2.63      1.70 o 
  -3  16   1        0.37        1.08      1.34 o 
  -2  16   1        1.92        3.35      2.04 o 
  -1  16   1       36.30       39.88      2.16 o 
   0  16   1        1.66        2.24      1.26 o 
   1  16   1      542.51      515.91      5.49 o 
   2  16   1       28.78       29.70      1.34 o 
   3  16   1        6.67        7.94      1.32 o 
   4  16   1        7.66        5.43      1.74 o 
   5  16   1        5.44        3.14      1.91 o 
  -5  17   1       14.04       13.58      2.72 o 
  -4  17   1        6.12       10.61      2.46 o 
  -3  17   1       87.78       92.25      3.86 o 
  -2  17   1       91.06       86.95      1.52 o 
  -1  17   1       51.40       51.35      1.57 o 
   0  17   1        0.33        1.08      1.22 o 
   1  17   1       46.96       55.67      1.72 o 
   2  17   1        3.54        2.84      1.70 o 
   3  17   1       45.08       44.45      2.48 o 
   4  17   1        1.38        2.38      1.70 o 
   5  17   1        4.88        6.79      1.95 o 
  -5  18   1       23.10       20.62      2.12 o 
  -4  18   1        1.22        1.40      1.82 o 
  -3  18   1        0.37        4.28      1.80 o 
  -2  18   1        0.04        1.26      1.29 o 
  -1  18   1      137.35      135.61      5.30 o 
   0  18   1       15.66       14.76      1.60 o 
   1  18   1        1.80        3.11      1.15 o 
   2  18   1       44.43       45.10      1.72 o 
   3  18   1        1.10        3.71      1.66 o 
   4  18   1       23.79       29.62      2.67 o 
   5  18   1       23.42       23.42      2.08 o 
  -4  19   1        1.55        5.56      1.87 o 
  -3  19   1       12.59       14.45      1.89 o 
  -2  19   1        7.31        8.48      1.34 o 
  -1  19   1        0.57        1.62      1.63 o 
   0  19   1       46.09       43.53      3.46 o 
   1  19   1       24.09       21.28      1.69 o 
   2  19   1        0.01        0.49      1.66 o 
   3  19   1       49.68       50.31      2.40 o 
   4  19   1       20.83       20.03      2.72 o 
  -4  20   1       34.66       34.84      1.99 o 
  -3  20   1        0.02       -0.50      1.93 o 
  -2  20   1       19.89       18.44      1.74 o 
  -1  20   1       11.75       16.27      1.63 o 
   0  20   1       10.92       12.68      1.68 o 
   1  20   1        9.29        8.41      2.16 o 
   2  20   1       23.90       24.53      1.80 o 
   3  20   1        3.85        2.87      1.84 o 
   4  20   1        1.99        4.04      2.25 o 
  -4  21   1        0.00       -2.89      2.89 o 
  -3  21   1        5.32        6.43      2.07 o 
  -2  21   1       27.80       26.06      3.35 o 
  -1  21   1        2.56        4.71      1.70 o 
   0  21   1       34.99       33.16      1.46 o 
   1  21   1        0.35        0.35      1.42 o 
   2  21   1        1.28        3.04      1.49 o 
   3  21   1        2.75        2.64      1.60 o 
   4  21   1       23.02       16.45      2.81 o 
  -3  22   1        0.16        3.35      2.57 o 
  -2  22   1        6.95        6.20      3.31 o 
  -1  22   1        0.10       -1.74      1.80 o 
   0  22   1       21.47       24.48      1.80 o 
   1  22   1        0.07        0.66      1.78 o 
   2  22   1       35.03       32.14      2.08 o 
   3  22   1        0.11        2.33      1.99 o 
  -3  23   1        3.06        2.37      2.23 o 
  -2  23   1        8.21        5.11      1.97 o 
  -1  23   1        2.07        3.39      1.83 o 
   0  23   1       15.20       15.76      2.78 o 
   1  23   1        0.30       -0.75      1.87 o 
   2  23   1        0.06        2.76      1.59 o 
   3  23   1        0.79        2.24      2.07 o 
  -2  24   1        3.20        2.89      2.14 o 
  -1  24   1       10.74       14.52      1.62 o 
   0  24   1        0.26        1.27      1.61 o 
   1  24   1        1.16        1.39      1.62 o 
   2  24   1        7.90       10.26      2.02 o 
  -1  25   1        1.15        2.72      1.95 o 
   0  25   1        3.03        2.82      1.66 o 
   1  25   1        6.68        7.88      2.25 o 
  -6   0   2      608.61      603.40      6.03 o 
  -4   0   2        4.16        5.30      2.59 o 
  -2   0   2       25.33       34.54      1.68 o 
   0   0   2     2392.95     2154.72     23.72 o 
   2   0   2      114.11      106.12      2.29 o 
   6   0   2        0.09       -0.55      1.96 o 
  -7   1   2        5.59        6.32      4.03 o 
  -6   1   2        5.85        7.14      2.33 o 
  -5   1   2       26.42       27.72      1.81 o 
  -4   1   2      373.07      346.72      2.75 o 
  -3   1   2        8.51        6.21      1.04 o 
  -2   1   2      854.92      872.45      2.90 o 
   0   1   2       46.20       65.45      1.36 o 
   1   1   2      242.94      225.17      4.49 o 
   2   1   2      177.85      162.93      1.97 o 
   3   1   2       67.60       72.81      2.38 o 
   4   1   2       61.94       61.02      2.50 o 
   5   1   2       27.29       22.44      4.64 o 
   6   1   2       37.04       36.62      1.53 o 
   7   1   2       28.39       29.81      2.18 o 
  -7   2   2        0.42        1.57      3.52 o 
  -6   2   2       19.60       21.55      2.63 o 
  -5   2   2      163.84      158.97      3.65 o 
  -4   2   2       99.95      106.32      2.12 o 
  -3   2   2      240.34      269.68      3.61 o 
  -2   2   2     1884.36     1968.70     10.86 o 
  -1   2   2     3097.19     2999.99     32.08 o 
   1   2   2     3396.18     3457.70     10.06 o 
   4   2   2        2.29        3.05      2.08 o 
   5   2   2       25.13       25.63      1.57 o 
   6   2   2       39.08       40.80      1.54 o 
   7   2   2        6.16        6.68      2.51 o 
  -7   3   2       21.43       20.58      2.93 o 
  -6   3   2       17.61       15.74      3.10 o 
  -5   3   2        5.57        8.02      2.29 o 
  -4   3   2      473.36      476.16      3.30 o 
  -3   3   2     1124.46     1096.23      4.06 o 
  -2   3   2       82.34       78.79      1.32 o 
  -1   3   2      322.14      308.76      1.83 o 
   0   3   2      718.64      808.63     11.89 o 
   1   3   2      222.17      246.40      2.41 o 
   2   3   2     1035.70      989.35      6.28 o 
   3   3   2      458.92      416.29      4.37 o 
   4   3   2      360.82      340.08      4.50 o 
   5   3   2      202.53      198.05      2.18 o 
   6   3   2       18.74       22.27      2.04 o 
   7   3   2        0.15        0.25      2.28 o 
  -7   4   2        0.59        1.36      3.52 o 
  -6   4   2       10.61       10.57      2.42 o 
  -5   4   2      107.12      105.10      2.67 o 
  -4   4   2       53.21       56.94      2.38 o 
  -3   4   2      166.81      161.23      1.75 o 
  -2   4   2      339.95      316.70      4.05 o 
  -1   4   2      109.67       96.16      2.79 o 
   0   4   2     1118.51     1114.33      6.47 o 
   2   4   2      159.66      178.93      3.35 o 
   3   4   2       93.75       95.85      3.27 o 
   4   4   2      402.61      390.19      4.92 o 
   5   4   2       59.80       56.57      1.87 o 
   6   4   2       39.93       39.59      1.89 o 
   7   4   2       15.64       14.75      2.16 o 
  -7   5   2       44.17       43.11      3.10 o 
  -6   5   2        7.56       12.35      2.50 o 
  -5   5   2       37.10       36.96      2.38 o 
  -4   5   2        4.44        0.04      2.08 o 
  -3   5   2      186.40      193.97      3.45 o 
  -2   5   2       31.04       29.03      1.12 o 
  -1   5   2     1453.47     1449.02     28.17 o 
   0   5   2       31.79       42.73      1.51 o 
   1   5   2        1.74        5.62      1.57 o 
   2   5   2      626.73      607.31      5.09 o 
   3   5   2      230.51      235.28      3.78 o 
   4   5   2       26.42       25.54      2.97 o 
   5   5   2      193.42      203.50      3.05 o 
   6   5   2       14.83       15.88      1.81 o 
  -7   6   2        7.49        7.89      2.89 o 
  -6   6   2        5.45        6.19      2.50 o 
  -5   6   2      126.88      132.60      2.76 o 
  -4   6   2        3.29        5.22      2.12 o 
  -3   6   2      467.22      453.44      7.22 o 
  -2   6   2       17.03       19.61      1.09 o 
  -1   6   2        5.26        3.64      0.98 o 
   0   6   2      127.79      133.41      1.81 o 
   1   6   2      657.76      647.29     16.57 o 
   2   6   2       12.27       14.89      2.16 o 
   3   6   2      454.54      445.35      5.05 o 
   4   6   2       52.08       49.09      4.14 o 
   5   6   2        3.48        1.61      2.33 o 
   6   6   2       18.78       19.48      2.59 o 
  -7   7   2       27.70       23.72      3.14 o 
  -6   7   2        2.54        2.21      2.46 o 
  -5   7   2       13.06       15.83      1.70 o 
  -4   7   2        1.21        2.42      2.16 o 
  -3   7   2       72.03       72.56      2.40 o 
  -2   7   2        0.18        0.13      1.25 o 
  -1   7   2      645.04      682.04      8.36 o 
   0   7   2       35.88       42.70      1.74 o 
   1   7   2      234.41      205.05      1.92 o 
   2   7   2       27.65       31.99      2.25 o 
   3   7   2      135.97      131.57      4.43 o 
   4   7   2        0.02       -0.31      1.81 o 
   5   7   2      320.45      311.99      3.31 o 
   6   7   2        1.30        3.99      2.55 o 
  -6   8   2        0.07        3.35      2.55 o 
  -5   8   2       84.61       84.56      2.63 o 
  -4   8   2        0.19        0.17      2.12 o 
  -3   8   2      236.70      232.62      3.23 o 
  -2   8   2        4.62        3.77      1.09 o 
  -1   8   2       31.87       35.98      1.89 o 
   0   8   2      427.82      452.63      4.48 o 
   1   8   2      959.92      914.07     11.99 o 
   2   8   2        1.87        3.22      2.12 o 
   3   8   2      465.23      453.83     16.36 o 
   4   8   2        0.02        1.26      1.45 o 
   5   8   2        1.20        5.18      2.33 o 
   6   8   2        4.62        7.51      2.59 o 
  -6   9   2        3.18        4.20      2.55 o 
  -5   9   2        7.96        9.84      1.70 o 
  -4   9   2       18.60       21.00      2.12 o 
  -3   9   2       93.98       95.21      1.96 o 
  -2   9   2        4.70        4.07      1.21 o 
  -1   9   2     1796.25     1860.68     18.73 o 
   0   9   2      417.50      454.29      7.89 o 
   1   9   2      511.20      529.87      9.16 o 
   2   9   2      139.38      118.68      2.76 o 
   3   9   2      226.32      218.45      8.42 o 
   4   9   2       12.02       12.26      2.21 o 
   5   9   2       54.23       56.81      1.87 o 
   6   9   2        1.63        4.50      2.63 o 
  -6  10   2       39.35       37.93      2.67 o 
  -5  10   2      133.67      129.24      2.80 o 
  -4  10   2        0.55        0.55      1.49 o 
  -3  10   2      146.75      146.38      2.53 o 
  -2  10   2        7.57        7.75      1.33 o 
  -1  10   2        0.08        1.12      1.93 o 
   0  10   2       15.99       19.80      1.46 o 
   1  10   2      372.81      363.83      2.48 o 
   2  10   2      167.33      156.82      2.89 o 
   3  10   2      560.36      551.47     15.55 o 
   4  10   2       34.87       31.99      2.25 o 
   5  10   2        2.37        1.40      1.70 o 
   6  10   2       17.66       20.96      2.04 o 
  -6  11   2        0.04       -0.47      2.67 o 
  -5  11   2       45.09       44.13      2.55 o 
  -4  11   2        1.96        5.69      2.21 o 
  -3  11   2       85.60       87.16      1.98 o 
  -2  11   2      370.95      396.61      1.97 o 
  -1  11   2       50.25       41.17      1.31 o 
   0  11   2       58.11       56.86      1.59 o 
   1  11   2      110.29      107.55      4.92 o 
   2  11   2       11.75       11.29      2.21 o 
   3  11   2        7.66       10.13      1.20 o 
   4  11   2       19.37       11.80      1.57 o 
   5  11   2       42.39       45.49      1.87 o 
   6  11   2       15.11       21.26      2.76 o 
  -6  12   2       16.76       22.40      2.80 o 
  -5  12   2       13.65       16.04      2.46 o 
  -4  12   2       50.84       50.24      2.38 o 
  -3  12   2      191.18      195.09      6.03 o 
  -2  12   2       67.56       79.36      1.26 o 
  -1  12   2       86.96       90.56      5.09 o 
   0  12   2      120.36      127.08      1.74 o 
   1  12   2       62.89       59.52      3.90 o 
   2  12   2      151.26      150.93      1.69 o 
   3  12   2      238.58      219.20      6.81 o 
   4  12   2       64.88       69.84      2.42 o 
   5  12   2        0.65        1.82      1.70 o 
   6  12   2        6.31        8.74      2.80 o 
  -6  13   2       20.52       15.87      2.89 o 
  -5  13   2       77.58       74.64      2.76 o 
  -4  13   2      323.66      323.49      3.18 o 
  -3  13   2      111.92      110.19      2.08 o 
  -2  13   2       34.10       33.76      1.16 o 
  -1  13   2        0.10        1.15      1.01 o 
   0  13   2       17.76       19.90      1.50 o 
   1  13   2       93.61       87.62      1.18 o 
   2  13   2      459.94      431.66      3.39 o 
   3  13   2       12.94       14.54      1.70 o 
   4  13   2       65.66       55.75      2.46 o 
   5  13   2       11.91       13.32      1.87 o 
   6  13   2       35.68       35.01      2.21 o 
  -6  14   2       16.66       14.81      2.93 o 
  -5  14   2       25.32       20.37      2.63 o 
  -4  14   2       82.33       77.78      2.50 o 
  -3  14   2        0.02        0.49      1.13 o 
  -2  14   2      573.65      549.42     16.44 o 
  -1  14   2        8.69       10.32      1.06 o 
   0  14   2      568.71      557.31     16.17 o 
   1  14   2      213.39      222.42      5.71 o 
   2  14   2        0.01        2.67      1.40 o 
   3  14   2       29.47       27.12      1.40 o 
   4  14   2      140.06      134.89      2.12 o 
   5  14   2        5.54        6.53      1.87 o 
  -5  15   2        3.83       -2.59      2.59 o 
  -4  15   2       66.02       70.73      2.59 o 
  -3  15   2        0.00        1.99      1.36 o 
  -2  15   2       94.37       89.10      1.81 o 
  -1  15   2        1.06        1.40      1.02 o 
   0  15   2      644.61      661.76      5.89 o 
   1  15   2      100.88      103.37      2.38 o 
   2  15   2      344.04      341.29      3.59 o 
   3  15   2        4.79        8.18      1.62 o 
   4  15   2        2.59        4.67      2.12 o 
   5  15   2        0.93       -1.78      1.91 o 
  -5  16   2       10.83       13.11      2.63 o 
  -4  16   2        0.05        1.49      1.65 o 
  -3  16   2        0.69       -0.06      1.30 o 
  -2  16   2      219.57      215.23      2.08 o 
  -1  16   2        9.28       10.49      1.53 o 
   0  16   2       39.70       37.08      1.09 o 
   1  16   2       11.79        9.80      1.56 o 
   2  16   2       28.94       31.63      1.57 o 
   3  16   2        0.01        2.01      1.60 o 
   4  16   2       54.22       56.94      2.95 o 
   5  16   2        9.88        9.93      1.91 o 
  -5  17   2        2.18        7.17      1.95 o 
  -4  17   2       25.65       24.27      2.50 o 
  -3  17   2        2.63        2.03      1.18 o 
  -2  17   2        2.96        3.78      1.59 o 
  -1  17   2       22.29       24.34      3.39 o 
   0  17   2       23.45       21.76      1.57 o 
   1  17   2        2.07        4.05      1.56 o 
   2  17   2       58.13       59.03      2.52 o 
   3  17   2       16.93       18.89      1.41 o 
   4  17   2        7.10        9.46      1.64 o 
   5  17   2        0.04        0.59      2.80 o 
  -5  18   2       15.95       16.51      2.84 o 
  -4  18   2        0.49        3.31      1.91 o 
  -3  18   2       32.39       31.90      1.45 o 
  -2  18   2        7.57        9.53      1.30 o 
  -1  18   2        1.22        2.35      1.62 o 
   0  18   2       42.71       39.49      1.63 o 
   1  18   2       34.78       36.46      2.97 o 
   2  18   2        0.42       -0.16      1.85 o 
   3  18   2        3.33        2.06      1.68 o 
   4  18   2       22.36       25.16      3.67 o 
  -4  19   2       10.10       11.80      2.72 o 
  -3  19   2        6.21        9.49      1.54 o 
  -2  19   2        3.19        5.29      2.59 o 
  -1  19   2       49.13       44.59      3.86 o 
   0  19   2        0.14        2.32      1.60 o 
   1  19   2        2.58        4.01      3.71 o 
   2  19   2       21.42       21.55      2.27 o 
   3  19   2       15.26       15.87      1.49 o 
   4  19   2        2.66        3.98      1.75 o 
  -4  20   2        1.87        1.15      1.83 o 
  -3  20   2       17.17       21.91      2.79 o 
  -2  20   2        0.00       -0.55      2.06 o 
  -1  20   2        0.02        0.23      1.20 o 
   0  20   2        7.24        9.39      1.69 o 
   1  20   2       37.59       38.32      1.80 o 
   2  20   2        0.07        0.64      3.39 o 
   3  20   2       19.41       22.50      2.19 o 
   4  20   2        7.98       11.27      2.32 o 
  -4  21   2        0.00        1.73      1.81 o 
  -3  21   2        7.40        8.80      1.58 o 
  -2  21   2        0.36       -1.15      1.46 o 
  -1  21   2       43.35       42.76      1.53 o 
   0  21   2        0.12       -0.69      1.44 o 
   1  21   2       19.15       16.90      2.74 o 
   2  21   2        2.53        4.94      1.83 o 
   3  21   2        0.62        3.89      1.64 o 
  -3  22   2       14.05       14.01      1.66 o 
  -2  22   2        4.03        4.74      1.54 o 
  -1  22   2        5.33        7.44      1.82 o 
   0  22   2        3.98        4.98      1.47 o 
   1  22   2       16.75       19.06      1.87 o 
   2  22   2        4.32        3.14      1.91 o 
   3  22   2        6.28        5.79      2.24 o 
  -3  23   2        0.22        1.99      2.07 o 
  -2  23   2        4.75        5.88      1.58 o 
  -1  23   2        0.10        1.59      1.55 o 
   0  23   2        0.27        0.25      2.08 o 
   1  23   2        4.67        7.98      1.54 o 
   2  23   2        0.01       -0.34      1.58 o 
  -2  24   2        8.33        8.63      2.04 o 
  -1  24   2        0.41        1.42      2.02 o 
   0  24   2        7.89       12.76      3.29 o 
   1  24   2        1.59        2.27      1.74 o 
   2  24   2        1.63        3.32      2.27 o 
   0  25   2       21.78       24.44      3.63 o 
  -7   0   3        6.34        7.21      4.67 o 
  -5   0   3        0.09       -0.30      2.33 o 
  -3   0   3      525.24      525.05      6.81 o 
   1   0   3       57.85       63.25      2.63 o 
   3   0   3      321.40      310.38      2.97 o 
  -7   1   3       37.13       31.87      4.24 o 
  -6   1   3       33.15       35.77      2.17 o 
  -5   1   3      305.24      304.64      6.00 o 
  -4   1   3        2.30        1.74      1.06 o 
  -3   1   3      403.08      375.63      2.19 o 
  -2   1   3      205.09      257.43      2.94 o 
  -1   1   3        2.77        3.89      0.94 o 
   0   1   3       67.11       66.68      1.49 o 
   1   1   3     3536.13     3448.93     37.52 o 
   2   1   3       55.79       58.52      1.51 o 
   3   1   3      562.31      568.85      5.26 o 
   4   1   3      113.46      111.80      2.67 o 
   5   1   3       31.06       30.85      2.93 o 
   6   1   3        0.09        1.88      1.62 o 
  -7   2   3       80.83       81.17      3.48 o 
  -6   2   3       33.85       37.91      2.59 o 
  -5   2   3       17.23       16.84      1.69 o 
  -4   2   3       55.83       50.39      1.26 o 
  -3   2   3      561.40      554.30      5.29 o 
  -2   2   3        0.59        0.11      0.91 o 
  -1   2   3     1195.16     1166.49     19.03 o 
   0   2   3       20.56       11.39      0.86 o 
   1   2   3      809.48      874.65     14.95 o 
   2   2   3       36.83       19.02      1.17 o 
   3   2   3      204.26      198.74      2.07 o 
   4   2   3       14.79       13.83      2.29 o 
   5   2   3      139.62      136.36      2.10 o 
   6   2   3       84.12       87.76      1.97 o 
  -7   3   3        4.28        4.03      3.56 o 
  -6   3   3        0.37        2.72      2.46 o 
  -5   3   3      149.68      144.26      2.50 o 
  -4   3   3       14.40       16.11      1.23 o 
  -3   3   3      612.82      618.01      4.81 o 
  -2   3   3       31.34       16.66      0.96 o 
  -1   3   3      705.87      722.61      5.88 o 
   0   3   3      142.51      148.73      2.17 o 
   1   3   3      328.00      293.17      1.75 o 
   2   3   3      354.70      375.97      4.41 o 
   3   3   3      277.15      266.46      3.05 o 
   4   3   3      472.48      457.43      4.94 o 
   5   3   3        4.22        2.85      1.63 o 
   6   3   3        5.87        7.58      1.76 o 
  -7   4   3       18.31       17.14      3.01 o 
  -6   4   3       37.54       38.99      2.67 o 
  -5   4   3        2.66        4.58      2.25 o 
  -4   4   3        1.41        2.98      1.18 o 
  -3   4   3       61.48       53.62      1.26 o 
  -2   4   3       16.17       12.31      0.92 o 
  -1   4   3      267.55      265.49      4.84 o 
   0   4   3      562.53      564.52     15.55 o 
   1   4   3        0.39        1.08      1.03 o 
   2   4   3      664.49      743.64      4.39 o 
   4   4   3      101.68      107.08      1.72 o 
   5   4   3      120.82      114.21      1.83 o 
   6   4   3       33.03       37.40      1.66 o 
  -7   5   3        0.05       -1.36      2.97 o 
  -6   5   3       40.33       38.87      2.67 o 
  -5   5   3       14.24       15.74      2.38 o 
  -4   5   3       38.81       41.03      1.48 o 
  -3   5   3        7.38       11.93      1.13 o 
  -2   5   3      699.64      731.47      7.19 o 
  -1   5   3      130.43      133.27      3.94 o 
   0   5   3        2.55        2.77      0.84 o 
   1   5   3      854.12      922.45     25.37 o 
   2   5   3      258.30      238.84      5.96 o 
   4   5   3        5.55        9.55      2.67 o 
   5   5   3        0.11        1.33      1.41 o 
   6   5   3        5.28        7.89      1.86 o 
  -7   6   3        4.19        3.10      2.93 o 
  -6   6   3       54.75       60.76      2.76 o 
  -5   6   3        7.72        4.92      2.38 o 
  -4   6   3      443.97      462.09      3.43 o 
  -3   6   3       32.44       34.32      1.38 o 
  -2   6   3        0.44        2.46      1.04 o 
  -1   6   3       59.50       59.71      1.22 o 
   0   6   3      200.56      147.18      2.88 o 
   1   6   3      473.72      517.50     14.77 o 
   2   6   3       57.64       52.67      1.97 o 
   3   6   3       18.19       17.84      2.21 o 
   4   6   3       10.96        9.12      2.16 o 
   5   6   3       19.92       19.46      1.98 o 
   6   6   3       86.86       75.86      2.09 o 
  -6   7   3       35.01       34.92      2.72 o 
  -5   7   3        3.15        3.22      2.33 o 
  -4   7   3       65.34       67.09      2.01 o 
  -3   7   3        4.23        8.12      1.52 o 
  -2   7   3      719.55      698.49      4.94 o 
  -1   7   3      125.76      134.31      1.59 o 
   0   7   3       56.02       58.64      1.41 o 
   1   7   3      399.40      478.36      9.42 o 
   2   7   3      103.99      101.27      4.69 o 
   3   7   3       13.84       13.98      1.67 o 
   4   7   3      322.38      324.68      4.46 o 
   5   7   3       36.96       31.25      2.69 o 
   6   7   3        0.09        1.82      1.51 o 
  -6   8   3       13.53       11.92      2.59 o 
  -5   8   3        0.43        0.34      2.29 o 
  -4   8   3      199.81      187.21      1.65 o 
  -3   8   3       22.75       19.42      1.14 o 
  -2   8   3       49.55       49.13      1.80 o 
  -1   8   3      205.78      209.42      6.32 o 
   0   8   3     1377.53     1401.92     17.97 o 
   1   8   3       25.20       29.13      1.53 o 
   2   8   3      316.16      326.94      9.57 o 
   3   8   3       15.68       14.99      2.42 o 
   4   8   3        3.19        4.92      2.80 o 
   5   8   3        2.81        4.37      1.70 o 
   6   8   3       10.57        9.40      1.55 o 
  -6   9   3       34.99       36.32      2.84 o 
  -5   9   3       58.62       63.65      2.55 o 
  -4   9   3       22.22       21.55      1.65 o 
  -3   9   3       80.08       83.06      2.07 o 
  -2   9   3      238.13      207.98      1.43 o 
  -1   9   3        4.85        2.94      1.04 o 
   0   9   3      362.24      368.35      8.23 o 
   1   9   3      101.19       97.87      1.56 o 
   2   9   3      192.35      197.25      3.73 o 
   3   9   3       16.62       20.75      1.73 o 
   4   9   3      176.39      166.58      3.95 o 
   5   9   3        3.92        2.16      1.65 o 
   6   9   3       44.22       46.84      2.08 o 
  -6  10   3       15.26       14.64      2.67 o 
  -5  10   3        3.38        5.26      2.38 o 
  -4  10   3      109.00      104.54      4.92 o 
  -3  10   3      320.98      303.74      4.94 o 
  -2  10   3      220.97      216.79      2.14 o 
  -1  10   3      374.19      379.57     10.86 o 
   0  10   3      165.02      172.78      5.94 o 
   1  10   3        8.10        6.18      2.63 o 
   2  10   3      322.77      297.12      7.43 o 
   3  10   3        4.54        7.19      1.73 o 
   4  10   3        8.22        9.72      3.31 o 
   5  10   3        4.51        4.79      2.46 o 
   6  10   3       23.74       24.69      2.84 o 
  -6  11   3       12.79       12.86      2.72 o 
  -5  11   3      172.59      173.41      2.38 o 
  -4  11   3        0.98        1.87      2.16 o 
  -3  11   3        6.79        7.21      1.11 o 
  -2  11   3      375.97      368.39     10.94 o 
  -1  11   3      219.39      203.66     11.20 o 
   0  11   3      274.56      265.51      1.77 o 
   1  11   3      294.86      278.47      9.67 o 
   2  11   3        1.02        1.84      1.56 o 
   3  11   3       35.81       32.84      1.66 o 
   4  11   3       68.65       65.24      3.99 o 
   5  11   3        5.09        4.84      2.46 o 
   6  11   3       18.77       11.24      2.89 o 
  -6  12   3       31.26       28.47      2.04 o 
  -5  12   3        3.47        5.98      2.46 o 
  -4  12   3       52.71       55.20      1.78 o 
  -3  12   3      205.68      207.17      3.11 o 
  -2  12   3        0.02       -0.97      0.97 o 
  -1  12   3      191.12      189.76      3.27 o 
   0  12   3       25.47       25.99      1.51 o 
   1  12   3        5.76        5.52      1.51 o 
   2  12   3      391.33      374.82      7.06 o 
   3  12   3       74.93       71.80      2.91 o 
   4  12   3       16.42       17.18      1.45 o 
   5  12   3       37.23       43.87      2.67 o 
   6  12   3        6.48       12.14      2.89 o 
  -6  13   3        1.15        1.02      2.84 o 
  -5  13   3       11.67       14.17      1.82 o 
  -4  13   3       20.57       18.88      2.42 o 
  -3  13   3      183.06      183.53      1.60 o 
  -2  13   3      130.00      135.50      1.39 o 
  -1  13   3       28.30       24.42      1.29 o 
   0  13   3       79.70       70.85      1.44 o 
   1  13   3      190.19      187.51      1.81 o 
   2  13   3       35.78       37.94      1.65 o 
   3  13   3       14.89       16.79      1.79 o 
   4  13   3       34.08       35.54      1.95 o 
   5  13   3        5.19        5.22      1.87 o 
  -5  14   3        1.32        7.21      2.55 o 
  -4  14   3       29.76       28.05      2.42 o 
  -3  14   3        7.28        8.82      1.04 o 
  -2  14   3       58.32       56.20      2.77 o 
  -1  14   3      179.89      184.30      2.91 o 
   0  14   3       14.43       15.70      1.60 o 
   1  14   3       30.70       29.89      1.57 o 
   2  14   3        2.42        4.29      1.56 o 
   3  14   3      178.47      172.88      4.39 o 
   4  14   3       19.50       19.15      1.56 o 
   5  14   3       19.78       16.89      1.99 o 
  -5  15   3        8.08       14.43      2.63 o 
  -4  15   3        3.78        8.78      2.46 o 
  -3  15   3        0.47        3.38      1.39 o 
  -2  15   3       22.63       21.85      1.37 o 
  -1  15   3        0.35        0.03      3.59 o 
   0  15   3      123.52      116.37      2.48 o 
   1  15   3      182.84      185.47      4.07 o 
   2  15   3        0.03       -0.10      0.88 o 
   3  15   3       39.64       45.48      3.30 o 
   4  15   3        5.81        5.44      1.93 o 
   5  15   3       24.59       18.54      2.80 o 
  -5  16   3       20.92       16.29      2.76 o 
  -4  16   3        6.51        9.57      2.08 o 
  -3  16   3       64.67       63.18      1.76 o 
  -2  16   3        0.04       -1.10      1.10 o 
  -1  16   3       11.06       14.47      1.94 o 
   0  16   3        2.71        0.41      1.19 o 
   1  16   3       27.12       25.50      1.16 o 
   2  16   3        6.26        5.76      1.31 o 
   3  16   3       27.98       30.11      1.56 o 
   4  16   3        0.32        1.66      1.52 o 
   5  16   3       65.93       68.74      2.97 o 
  -5  17   3        8.85        7.26      2.80 o 
  -4  17   3        5.71       10.31      3.00 o 
  -3  17   3        9.86       14.14      2.22 o 
  -2  17   3        2.73        5.57      1.09 o 
  -1  17   3        9.12       10.31      1.49 o 
   0  17   3      161.79      152.02      1.58 o 
   1  17   3       28.31       19.02      1.82 o 
   2  17   3       10.38       14.10      1.34 o 
   3  17   3       13.79       10.82      1.40 o 
   4  17   3        3.53        5.19      2.05 o 
  -4  18   3       22.57       20.26      1.68 o 
  -3  18   3        0.90        3.55      1.25 o 
  -2  18   3       12.17       14.00      1.69 o 
  -1  18   3       42.19       40.44      1.41 o 
   0  18   3       52.86       57.43      1.59 o 
   1  18   3        5.27        3.94      1.14 o 
   2  18   3       17.19       18.61      1.75 o 
   3  18   3       16.44       16.77      1.77 o 
   4  18   3        0.35        0.80      1.69 o 
  -4  19   3        4.08        4.35      2.07 o 
  -3  19   3       22.49       20.45      1.49 o 
  -2  19   3       72.89       71.31      1.57 o 
  -1  19   3        1.88        3.35      2.12 o 
   0  19   3        5.83        8.78      1.35 o 
   1  19   3        5.57        5.13      3.61 o 
   2  19   3        0.93        3.71      2.31 o 
   3  19   3        8.74       14.14      1.87 o 
   4  19   3       42.61       40.52      2.27 o 
  -4  20   3       10.75       12.98      2.11 o 
  -3  20   3        6.91        6.43      1.46 o 
  -2  20   3        1.23        0.49      1.80 o 
  -1  20   3        4.26        1.85      4.26 o 
   0  20   3       33.41       33.86      3.78 o 
   1  20   3        0.10        2.33      1.71 o 
   2  20   3       81.77       85.05      1.54 o 
   3  20   3        0.16       -1.62      1.62 o 
  -3  21   3        0.13        0.97      1.58 o 
  -2  21   3       35.53       35.88      4.33 o 
  -1  21   3        0.14        2.70      1.80 o 
   0  21   3       13.59       14.14      1.30 o 
   1  21   3        2.57        4.28      1.55 o 
   2  21   3       10.25       12.27      1.61 o 
   3  21   3       10.71       12.11      1.64 o 
  -3  22   3        1.45        2.78      1.52 o 
  -2  22   3        0.80        4.51      1.90 o 
  -1  22   3        0.01        0.91      1.52 o 
   0  22   3       14.86       18.39      1.89 o 
   1  22   3        1.77        4.99      1.84 o 
   2  22   3        8.01        5.29      1.59 o 
   3  22   3        0.01        1.90      2.10 o 
  -2  23   3       28.15       26.91      2.33 o 
  -1  23   3        8.82       13.09      3.10 o 
   0  23   3        7.06        8.66      2.55 o 
   1  23   3        1.78        0.18      3.97 o 
   2  23   3        0.91        1.72      2.04 o 
  -1  24   3        0.07        1.55      1.66 o 
   0  24   3       16.98       20.75      2.06 o 
   1  24   3        0.94        2.53      2.12 o 
  -6   0   4       15.12       13.92      2.59 o 
  -4   0   4      159.59      164.98      2.06 o 
  -2   0   4     4049.02     4104.88    135.25 o 
   0   0   4       96.86      107.61      4.90 o 
   2   0   4     1127.73     1124.49      5.01 o 
   4   0   4       98.76      101.49      2.59 o 
   6   0   4       85.34       93.55      2.22 o 
  -7   1   4       49.49       43.44      3.28 o 
  -6   1   4       61.56       61.98      2.20 o 
  -5   1   4        1.77        4.30      1.20 o 
  -4   1   4       99.52      109.75      1.90 o 
  -3   1   4       18.12       20.25      0.98 o 
  -2   1   4      916.34      940.88     12.85 o 
  -1   1   4      960.15     1012.51      2.47 o 
   0   1   4     1738.59     1718.60     11.10 o 
   1   1   4      314.41      348.27      3.45 o 
   2   1   4      472.08      470.24      2.46 o 
   3   1   4       49.99       52.14      4.67 o 
   4   1   4        0.17        3.06      1.51 o 
   5   1   4        3.04        6.70      2.29 o 
   6   1   4      101.67      100.78      2.28 o 
  -7   2   4       17.16       16.72      3.01 o 
  -6   2   4       18.10       20.39      2.14 o 
  -5   2   4       33.85       34.97      1.30 o 
  -4   2   4      263.74      258.10      2.79 o 
  -3   2   4      153.86      151.07      1.49 o 
  -2   2   4       18.82       25.24      0.84 o 
  -1   2   4      191.26      212.77      3.25 o 
   0   2   4       40.38       30.74      0.90 o 
   1   2   4        0.80        2.26      1.17 o 
   2   2   4      429.66      369.32      3.77 o 
   3   2   4      150.44      145.10      1.89 o 
   4   2   4      546.54      550.79     10.48 o 
   5   2   4        0.06        3.59      1.65 o 
   6   2   4        2.83        2.98      1.51 o 
  -7   3   4       18.75       18.37      3.18 o 
  -6   3   4       31.12       36.60      2.25 o 
  -5   3   4       10.58       11.56      1.19 o 
  -4   3   4       40.78       39.69      1.35 o 
  -3   3   4      253.51      270.25      3.78 o 
  -2   3   4      299.00      297.55      6.04 o 
  -1   3   4      821.97      905.48      2.37 o 
   0   3   4      543.02      518.31      4.83 o 
   1   3   4       60.42       60.50      1.31 o 
   2   3   4       44.19       36.71      1.04 o 
   3   3   4      104.08       98.74      1.80 o 
   4   3   4      225.98      200.36      2.42 o 
   5   3   4        8.27       10.05      1.68 o 
   6   3   4       27.83       28.15      1.53 o 
  -6   4   4       25.45       27.41      2.72 o 
  -5   4   4      264.58      270.03      2.31 o 
  -4   4   4        0.13        1.05      1.18 o 
  -3   4   4       61.77       63.95      1.26 o 
  -2   4   4      759.33      732.18      4.29 o 
  -1   4   4      358.09      373.78      4.60 o 
   0   4   4       43.90       42.47      1.17 o 
   1   4   4      199.53      176.24      2.59 o 
   2   4   4       21.50       25.07      1.78 o 
   3   4   4      296.16      287.57      6.87 o 
   4   4   4       25.50       24.31      2.25 o 
   5   4   4        3.29        5.67      1.35 o 
   6   4   4        1.48        1.22      1.16 o 
  -6   5   4       10.19        6.79      2.46 o 
  -5   5   4        5.66        5.49      1.50 o 
  -4   5   4      205.30      203.42      3.88 o 
  -3   5   4      272.19      259.48      4.13 o 
  -2   5   4       15.66       14.74      0.94 o 
  -1   5   4      683.82      658.32     22.49 o 
   0   5   4        4.33        7.48      1.73 o 
   1   5   4       46.06       47.15      1.05 o 
   2   5   4      272.22      247.86      3.51 o 
   3   5   4      475.66      438.54      4.67 o 
   4   5   4        4.68        6.10      1.24 o 
   5   5   4       50.81       50.02      1.83 o 
   6   5   4       37.81       36.63      1.64 o 
  -6   6   4        1.68        4.41      2.59 o 
  -5   6   4       78.68       81.89      1.87 o 
  -4   6   4        1.03        1.95      0.96 o 
  -3   6   4       70.33       66.75      1.25 o 
  -2   6   4       59.75       56.24      1.15 o 
  -1   6   4      397.94      392.62      4.69 o 
   0   6   4      295.40      299.86      6.36 o 
   1   6   4     1390.67     1364.31      7.25 o 
   2   6   4        7.06        7.57      0.92 o 
   3   6   4       40.32       37.51      1.91 o 
   4   6   4       89.26       85.39      1.84 o 
   5   6   4       38.30       36.30      1.84 o 
   6   6   4        0.20        0.30      1.59 o 
  -6   7   4        0.21       -1.57      2.63 o 
  -5   7   4        0.02        1.34      3.52 o 
  -4   7   4        4.54        3.79      1.87 o 
  -3   7   4      247.13      235.91      7.54 o 
  -2   7   4        0.06       -0.29      0.99 o 
  -1   7   4     1225.01     1167.47     18.04 o 
   0   7   4       99.15      107.51      1.52 o 
   1   7   4        5.96        6.54      1.03 o 
   2   7   4       34.55       38.46      1.80 o 
   3   7   4      316.83      295.15      3.44 o 
   4   7   4       34.07       30.28      1.68 o 
   5   7   4       34.39       41.39      2.10 o 
   6   7   4        0.19       -0.13      1.92 o 
  -6   8   4        0.04        2.67      1.82 o 
  -5   8   4      100.50      103.80      4.73 o 
  -4   8   4        2.63        3.66      1.15 o 
  -3   8   4      116.24      111.72      1.37 o 
  -2   8   4       21.96       21.13      1.40 o 
  -1   8   4        0.50        0.33      0.86 o 
   0   8   4      104.91      113.20      1.41 o 
   1   8   4      846.29      819.35      5.41 o 
   2   8   4        1.71        3.58      1.02 o 
   3   8   4       21.58       20.83      2.33 o 
   4   8   4       53.96       47.39      2.55 o 
   5   8   4       80.61       78.18      3.22 o 
   6   8   4        7.95        9.52      1.62 o 
  -6   9   4        0.23       -1.57      2.63 o 
  -5   9   4        2.80        5.94      1.70 o 
  -4   9   4        2.89        4.33      1.19 o 
  -3   9   4      151.34      156.76      2.48 o 
  -2   9   4       55.66       57.60      1.07 o 
  -1   9   4       15.43       12.99      0.96 o 
   0   9   4      158.53      164.52      4.26 o 
   1   9   4       10.36       11.11      2.08 o 
   2   9   4        8.04        9.56      1.57 o 
   3   9   4      130.28      130.35      2.80 o 
   4   9   4       16.54       16.25      2.42 o 
   5   9   4       60.43       55.65      2.58 o 
   6   9   4       72.47       76.14      8.30 o 
  -6  10   4        7.08        8.66      2.76 o 
  -5  10   4       34.78       34.28      2.50 o 
  -4  10   4        5.98        6.39      1.40 o 
  -3  10   4       75.71       72.52      1.51 o 
  -2  10   4      213.38      218.71      3.44 o 
  -1  10   4      279.09      275.14      2.92 o 
   0  10   4       10.84       12.16      1.01 o 
   1  10   4        5.55        8.51      1.51 o 
   2  10   4      650.92      642.03     11.67 o 
   3  10   4       13.02       12.14      2.33 o 
   4  10   4       51.66       57.71      2.67 o 
   5  10   4       36.13       43.85      3.59 o 
   6  10   4        0.63        3.87      1.68 o 
  -6  11   4       25.90       20.32      1.99 o 
  -5  11   4        0.10       -2.50      2.50 o 
  -4  11   4        2.45        1.22      1.12 o 
  -3  11   4       51.19       50.59      1.25 o 
  -2  11   4      102.00      104.63      5.20 o 
  -1  11   4       84.59       84.46      1.15 o 
   0  11   4      330.10      326.09     14.81 o 
   1  11   4      240.17      240.39      4.20 o 
   2  11   4      641.82      608.17     19.01 o 
   3  11   4      118.82      119.53      2.89 o 
   4  11   4       18.74       22.53      3.01 o 
   5  11   4        3.30        7.17      3.63 o 
  -6  12   4        0.36       -2.80      2.80 o 
  -5  12   4       39.90       42.60      1.99 o 
  -4  12   4      126.66      119.37      2.28 o 
  -3  12   4      100.61       95.36      1.30 o 
  -2  12   4      143.49      146.33      3.35 o 
  -1  12   4       71.47       65.15      1.19 o 
   0  12   4       45.27       45.97      2.57 o 
   1  12   4      214.14      211.80      3.71 o 
   2  12   4       31.43       28.61      1.62 o 
   3  12   4       80.63       67.46      2.63 o 
   4  12   4      150.85      151.50      2.49 o 
   5  12   4       12.55        9.29      2.63 o 
  -5  13   4       34.27       31.02      2.72 o 
  -4  13   4       62.40       61.86      1.75 o 
  -3  13   4       50.47       48.42      1.23 o 
  -2  13   4        3.30        5.10      1.06 o 
  -1  13   4       20.66       19.91      1.08 o 
   0  13   4      350.04      349.98      2.78 o 
   1  13   4        0.66        0.92      1.27 o 
   2  13   4        4.75        2.95      1.53 o 
   3  13   4       48.19       46.12      2.50 o 
   4  13   4        1.61        0.22      1.28 o 
   5  13   4       18.36       23.25      2.72 o 
  -5  14   4       16.91       11.67      1.95 o 
  -4  14   4        3.43        3.63      1.21 o 
  -3  14   4       11.62       14.94      1.78 o 
  -2  14   4       94.67       94.88      2.63 o 
  -1  14   4       66.53       63.71      1.37 o 
   0  14   4       21.17       23.28      3.48 o 
   1  14   4       17.93       18.33      3.76 o 
   2  14   4        9.50       12.99      1.82 o 
   3  14   4        8.63        7.81      2.42 o 
   4  14   4        8.61       11.30      1.53 o 
   5  14   4        5.34        9.89      1.99 o 
  -5  15   4       21.29       19.56      2.76 o 
  -4  15   4       69.65       67.80      2.22 o 
  -3  15   4        2.58        3.82      1.15 o 
  -2  15   4        0.15       -0.39      0.99 o 
  -1  15   4       52.44       53.01      2.25 o 
   0  15   4        5.97        6.09      1.30 o 
   1  15   4        2.26        2.16      1.91 o 
   2  15   4       50.34       54.03      1.99 o 
   3  15   4        6.73        6.19      2.46 o 
   4  15   4        1.14        3.46      1.34 o 
   5  15   4        4.79        9.63      2.80 o 
  -5  16   4        0.27        0.72      2.76 o 
  -4  16   4       10.66       12.60      2.17 o 
  -3  16   4        0.22        2.04      1.23 o 
  -2  16   4      100.95      103.59      2.67 o 
  -1  16   4      120.59      124.43      1.82 o 
   0  16   4      162.20      167.63      1.69 o 
   1  16   4       45.91       47.42      2.21 o 
   2  16   4       16.47       17.69      1.69 o 
   3  16   4        2.49        3.47      1.84 o 
   4  16   4        5.97        4.77      1.63 o 
  -5  17   4        1.00        8.27      2.84 o 
  -4  17   4       38.84       43.73      3.30 o 
  -3  17   4       58.90       57.48      2.51 o 
  -2  17   4        2.39        4.44      0.96 o 
  -1  17   4        8.35       10.91      3.76 o 
   0  17   4      127.13      126.45      2.16 o 
   1  17   4       38.00       37.54      1.69 o 
   2  17   4       42.01       41.07      2.25 o 
   3  17   4        8.99       12.90      2.76 o 
   4  17   4        2.33        6.60      2.15 o 
  -4  18   4        2.88        4.25      1.86 o 
  -3  18   4        4.38        5.14      1.46 o 
  -2  18   4       54.52       55.71      1.17 o 
  -1  18   4       32.75       30.60      3.22 o 
   0  18   4        9.09       12.32      1.38 o 
   1  18   4       13.48       14.87      1.23 o 
   2  18   4        5.79        7.48      1.40 o 
   3  18   4        0.18        2.91      1.84 o 
   4  18   4       27.51       29.00      1.68 o 
  -4  19   4        4.51        4.67      1.58 o 
  -3  19   4       14.36       12.64      1.53 o 
  -2  19   4        2.03        4.36      1.07 o 
  -1  19   4        8.49        7.97      1.22 o 
   0  19   4       22.50       21.52      1.90 o 
   1  19   4        4.14        6.87      1.20 o 
   2  19   4       45.52       48.51      1.94 o 
   3  19   4       11.77        7.78      1.95 o 
   4  19   4        1.04        0.39      2.24 o 
  -3  20   4        1.60        2.39      1.37 o 
  -2  20   4       10.82       11.77      1.84 o 
  -1  20   4        8.38        9.70      1.25 o 
   0  20   4       16.22       16.68      1.53 o 
   1  20   4       18.05       20.61      3.58 o 
   2  20   4        2.23        3.99      1.32 o 
   3  20   4        3.27        2.69      2.99 o 
  -3  21   4        2.25        1.01      1.44 o 
  -2  21   4        9.04       10.85      1.33 o 
  -1  21   4        9.10       10.25      1.51 o 
   0  21   4        0.01       -0.43      1.32 o 
   1  21   4        9.38       10.58      1.50 o 
   2  21   4        0.20        2.73      1.52 o 
   3  21   4       40.95       35.89      1.80 o 
  -2  22   4        4.52        7.57      1.38 o 
  -1  22   4       10.94       11.69      3.22 o 
   0  22   4        0.75       -0.51      1.86 o 
   1  22   4       16.68       16.19      1.60 o 
   2  22   4        0.76        3.35      1.62 o 
  -2  23   4        0.14        1.02      1.42 o 
  -1  23   4       13.88       15.13      2.31 o 
   0  23   4       12.41       11.50      1.63 o 
   1  23   4        2.12        2.94      1.57 o 
  -5   0   5        2.37        2.99      1.68 o 
  -3   0   5       16.16       10.80      1.53 o 
  -1   0   5      189.13      171.70      5.13 o 
   1   0   5       10.60       10.75      1.02 o 
   3   0   5      611.01      590.25      3.48 o 
   5   0   5        6.04        7.04      2.38 o 
  -6   1   5        5.65        4.75      2.05 o 
  -5   1   5      122.60      121.76      1.84 o 
  -4   1   5        8.84       10.60      1.11 o 
  -3   1   5       64.66       66.59      1.97 o 
  -2   1   5      668.24      672.82      3.92 o 
  -1   1   5      204.34      193.92      4.04 o 
   0   1   5      187.10      201.62      2.41 o 
   1   1   5      227.87      208.23      1.37 o 
   2   1   5       79.41       84.54      1.23 o 
   3   1   5       21.06       25.55      1.59 o 
   4   1   5        7.63        7.19      1.57 o 
   5   1   5      127.48      132.39      4.48 o 
   6   1   5        1.38        3.39      2.04 o 
  -6   2   5       25.96       26.42      3.16 o 
  -5   2   5        1.90        3.62      1.17 o 
  -4   2   5        0.01       -0.78      1.05 o 
  -3   2   5      361.81      349.30      3.80 o 
  -2   2   5       72.46       60.19      1.01 o 
  -1   2   5      210.14      209.68      2.70 o 
   0   2   5      933.73      918.04      6.90 o 
   1   2   5      376.68      394.40      5.95 o 
   2   2   5      117.98      123.08      1.34 o 
   3   2   5      165.53      162.13      1.78 o 
   4   2   5       34.37       32.74      1.69 o 
   5   2   5       16.72       15.74      2.50 o 
   6   2   5        4.74        6.02      2.12 o 
  -6   3   5        0.53        2.29      2.17 o 
  -5   3   5       26.89       29.27      1.15 o 
  -4   3   5      217.26      214.15      3.33 o 
  -3   3   5        1.07        2.80      0.82 o 
  -2   3   5      304.07      308.74      6.19 o 
  -1   3   5      305.17      285.15      2.76 o 
   0   3   5       17.57       23.83      0.99 o 
   1   3   5      433.59      463.12      9.17 o 
   2   3   5      226.32      225.92      4.90 o 
   3   3   5        4.17        7.96      1.44 o 
   4   3   5       38.61       43.44      3.20 o 
   5   3   5       11.93       16.25      2.55 o 
   6   3   5        1.33        3.39      1.98 o 
  -6   4   5       38.42       38.53      2.80 o 
  -5   4   5       36.73       37.87      1.29 o 
  -4   4   5      120.31      122.24      1.89 o 
  -3   4   5      239.55      250.28      3.52 o 
  -2   4   5      196.81      185.89      2.95 o 
  -1   4   5       60.34       64.70      2.13 o 
   0   4   5      445.27      426.27      6.04 o 
   1   4   5       10.31        8.12      1.18 o 
   2   4   5      161.23      156.91      1.94 o 
   3   4   5        2.87        3.25      2.27 o 
   4   4   5       72.16       64.82      3.95 o 
   5   4   5       10.54       12.47      2.06 o 
   6   4   5       48.68       45.98      2.35 o 
  -6   5   5        0.73        3.10      2.63 o 
  -5   5   5       68.27       65.18      4.60 o 
  -4   5   5      120.29      115.37      1.25 o 
  -3   5   5        2.43        2.12      0.99 o 
  -2   5   5      133.05      133.89      1.83 o 
  -1   5   5       23.27       16.36      0.94 o 
   0   5   5        2.57        4.36      0.86 o 
   1   5   5       13.87       12.07      1.02 o 
   2   5   5      694.31      690.80      8.76 o 
   3   5   5       44.44       52.78      1.83 o 
   4   5   5      399.59      372.23      3.52 o 
   5   5   5       19.09       18.75      1.98 o 
   6   5   5        1.95        3.82      2.21 o 
  -6   6   5       30.96       34.67      2.84 o 
  -5   6   5       14.11       17.33      2.13 o 
  -4   6   5       10.75       11.82      1.03 o 
  -3   6   5        8.07        8.20      1.24 o 
  -2   6   5      226.43      226.82      4.13 o 
  -1   6   5        8.65        8.63      1.21 o 
   0   6   5      987.29     1032.91     28.83 o 
   1   6   5        8.15       11.31      1.08 o 
   2   6   5       47.38       47.50      1.34 o 
   3   6   5      221.98      201.01      3.32 o 
   4   6   5        4.39        6.24      2.33 o 
   5   6   5        9.57        8.77      1.72 o 
   6   6   5       67.96       74.27      3.41 o 
  -6   7   5        0.09        1.95      2.59 o 
  -5   7   5        1.57        2.96      1.46 o 
  -4   7   5      120.09      120.06      1.61 o 
  -3   7   5        1.02        1.51      1.08 o 
  -2   7   5      309.42      304.61      8.21 o 
  -1   7   5      147.36      158.20      1.70 o 
   0   7   5      112.27      113.05      2.82 o 
   1   7   5       93.82       85.33      1.84 o 
   2   7   5      130.45      131.85      1.90 o 
   3   7   5        3.71        4.73      1.08 o 
   4   7   5       60.14       66.06      2.50 o 
   5   7   5        3.77        3.85      1.49 o 
   6   7   5       28.40       31.46      1.84 o 
  -6   8   5       67.19       69.54      2.97 o 
  -5   8   5        4.59        6.92      1.53 o 
  -4   8   5       44.66       45.39      1.32 o 
  -3   8   5        2.85        5.15      1.56 o 
  -2   8   5       23.77       21.61      1.27 o 
  -1   8   5        7.42        3.57      1.05 o 
   0   8   5       76.00       67.78      1.68 o 
   1   8   5       17.57       23.60      1.49 o 
   2   8   5       95.74       94.39      1.95 o 
   3   8   5        0.97        0.52      1.10 o 
   4   8   5       31.76       34.11      2.50 o 
   5   8   5       30.49       34.95      5.20 o 
  -6   9   5        0.12        0.25      1.91 o 
  -5   9   5        2.96        3.12      1.20 o 
  -4   9   5      111.72      112.05      2.69 o 
  -3   9   5       34.84       31.43      1.31 o 
  -2   9   5      247.27      248.07      4.30 o 
  -1   9   5       33.20       35.15      1.34 o 
   0   9   5       15.76       17.44      0.96 o 
   1   9   5        0.31        0.28      1.30 o 
   2   9   5       66.05       65.63      2.02 o 
   3   9   5        5.14        4.95      1.13 o 
   4   9   5       28.84       25.79      1.99 o 
   5   9   5        2.69        7.87      3.14 o 
  -6  10   5       28.32       30.38      2.93 o 
  -5  10   5        8.23       10.17      1.78 o 
  -4  10   5       10.34       10.45      1.25 o 
  -3  10   5        0.02       -0.06      1.46 o 
  -2  10   5       33.52       31.87      1.03 o 
  -1  10   5        1.92        2.85      1.04 o 
   0  10   5      269.70      260.84      3.95 o 
   1  10   5        8.08        6.38      1.09 o 
   2  10   5       68.69       68.37      1.25 o 
   3  10   5       21.62       20.25      1.18 o 
   4  10   5        9.90        9.46      1.86 o 
   5  10   5        5.05        8.74      1.65 o 
  -6  11   5        2.23        0.17      2.93 o 
  -5  11   5       12.21       13.31      1.91 o 
  -4  11   5        9.24       12.46      1.12 o 
  -3  11   5       36.35       37.09      1.07 o 
  -2  11   5       36.42       37.98      2.08 o 
  -1  11   5       59.12       56.92      2.83 o 
   0  11   5       41.74       43.83      1.15 o 
   1  11   5        0.70        1.81      1.24 o 
   2  11   5       49.36       44.57      1.67 o 
   3  11   5        4.08       15.62      8.45 o 
   4  11   5       40.61       39.60      1.66 o 
   5  11   5       21.80       22.89      2.11 o 
  -5  12   5        1.04        2.51      1.49 o 
  -4  12   5      116.39      116.09      5.15 o 
  -3  12   5       64.38       61.15      1.15 o 
  -2  12   5       31.79       31.15      2.80 o 
  -1  12   5       37.12       37.02      0.96 o 
   0  12   5       31.25       32.39      1.91 o 
   1  12   5       86.48       85.80      1.64 o 
   2  12   5        2.98        2.16      1.27 o 
   3  12   5       38.99       39.24      1.75 o 
   4  12   5        1.69        2.49      1.23 o 
   5  12   5        3.36        1.48      2.19 o 
  -5  13   5       28.08       38.06      2.72 o 
  -4  13   5       44.01       44.24      1.58 o 
  -3  13   5       27.75       26.69      1.11 o 
  -2  13   5       21.47       21.44      1.14 o 
  -1  13   5       62.35       62.73      1.09 o 
   0  13   5       14.85       14.19      1.29 o 
   1  13   5      286.68      264.18      2.39 o 
   2  13   5       12.90       12.50      2.50 o 
   3  13   5        2.65        5.56      1.66 o 
   4  13   5        0.54       -0.53      1.28 o 
   5  13   5       44.81       45.92      1.69 o 
  -5  14   5       24.62       17.01      2.04 o 
  -4  14   5        1.16        1.49      1.89 o 
  -3  14   5      207.61      206.53      6.65 o 
  -2  14   5       27.05       23.90      1.05 o 
  -1  14   5       31.43       29.74      1.15 o 
   0  14   5        5.58        5.77      1.27 o 
   1  14   5       35.21       33.60      1.66 o 
   2  14   5       15.60       16.35      3.84 o 
   3  14   5      151.06      153.16      7.38 o 
   4  14   5        5.64        6.54      1.89 o 
   5  14   5        6.53        7.96      1.62 o 
  -5  15   5       30.01       30.59      2.89 o 
  -4  15   5        0.85        0.95      1.22 o 
  -3  15   5        6.47        8.61      1.13 o 
  -2  15   5        2.92        4.03      1.60 o 
  -1  15   5      222.11      218.70      2.67 o 
   0  15   5        1.02        2.41      1.27 o 
   1  15   5      132.24      130.25      2.52 o 
   2  15   5       25.33       22.13      1.72 o 
   3  15   5        0.55        0.26      1.74 o 
   4  15   5        1.80        1.13      1.91 o 
  -5  16   5        9.61        9.46      2.93 o 
  -4  16   5        0.33       -0.86      1.25 o 
  -3  16   5       45.01       47.03      2.13 o 
  -2  16   5        2.18        3.86      1.80 o 
  -1  16   5      147.60      139.09      1.35 o 
   0  16   5       22.74       24.27      2.29 o 
   1  16   5       27.07       30.78      1.71 o 
   2  16   5        0.14       -0.11      1.65 o 
   3  16   5       56.10       58.30      2.19 o 
   4  16   5        8.80        9.83      1.81 o 
  -4  17   5        6.42        9.79      2.37 o 
  -3  17   5        1.77        4.86      1.37 o 
  -2  17   5        2.01        4.68      1.10 o 
  -1  17   5       76.22       79.26      1.51 o 
   0  17   5       32.64       30.53      1.41 o 
   1  17   5       54.52       49.02      3.97 o 
   2  17   5       21.47       23.19      2.29 o 
   3  17   5        0.58        3.45      1.87 o 
   4  17   5       21.93       22.52      1.47 o 
  -4  18   5        0.10        2.03      1.75 o 
  -3  18   5       31.40       32.46      2.04 o 
  -2  18   5        3.70        2.44      1.64 o 
  -1  18   5        0.49        1.50      1.08 o 
   0  18   5       10.48        9.57      1.00 o 
   1  18   5        2.53        1.98      1.72 o 
   2  18   5        9.43       12.65      2.50 o 
   3  18   5       42.46       41.62      1.43 o 
  -4  19   5        1.98        3.36      2.22 o 
  -3  19   5        1.84        1.90      1.35 o 
  -2  19   5       15.70       17.44      1.35 o 
  -1  19   5        0.16        3.11      1.52 o 
   0  19   5        0.34        1.70      1.24 o 
   1  19   5       29.75       35.32      1.89 o 
   2  19   5       18.08       19.34      1.34 o 
   3  19   5        4.62        3.67      1.40 o 
  -3  20   5        0.11        1.11      1.62 o 
  -2  20   5        3.04        4.04      1.10 o 
  -1  20   5        7.21        6.71      1.30 o 
   0  20   5       12.56       12.37      1.60 o 
   1  20   5        0.49        2.68      1.15 o 
   2  20   5        4.55        7.13      1.56 o 
   3  20   5        0.01        2.88      1.44 o 
  -2  21   5        8.51        8.59      1.23 o 
  -1  21   5        0.21        0.11      1.08 o 
   0  21   5        0.00        1.01      1.39 o 
   1  21   5        1.12        2.75      1.43 o 
   2  21   5        0.61        1.94      1.66 o 
  -2  22   5        2.97        0.31      1.66 o 
  -1  22   5        0.94        3.39      1.23 o 
   0  22   5       12.32       12.36      1.14 o 
   1  22   5        6.53        9.81      1.62 o 
   0  23   5        0.81        0.27      2.00 o 
  -6   0   6        4.24        2.90      2.15 o 
  -4   0   6      156.53      154.24      2.01 o 
  -2   0   6       10.43        9.28      1.28 o 
   0   0   6       96.96      119.10      1.58 o 
   2   0   6      171.90      165.22      2.12 o 
   4   0   6       70.56       60.85      1.95 o 
  -6   1   6       66.59       69.20      1.88 o 
  -5   1   6        0.02        1.06      1.21 o 
  -4   1   6       50.89       49.99      1.24 o 
  -3   1   6      119.75      107.52      1.20 o 
  -2   1   6       13.62       15.40      1.12 o 
  -1   1   6        2.14        1.63      0.92 o 
   0   1   6      437.85      432.44      4.92 o 
   1   1   6       83.81       85.70      1.16 o 
   2   1   6       17.32       17.53      1.01 o 
   3   1   6        0.37        2.04      1.68 o 
   4   1   6       19.46       17.00      1.72 o 
   5   1   6       27.06       30.31      2.23 o 
  -6   2   6        1.26        2.05      1.93 o 
  -5   2   6        1.37        1.63      1.21 o 
  -4   2   6      218.99      213.47      3.83 o 
  -3   2   6      256.49      250.52      3.30 o 
  -2   2   6      736.49      718.61      8.96 o 
  -1   2   6       53.61       57.90      1.12 o 
   0   2   6       78.07       80.57      2.00 o 
   1   2   6       28.42       27.79      0.99 o 
   2   2   6       71.08       66.52      1.40 o 
   3   2   6       33.58       32.54      3.29 o 
   4   2   6       80.01       85.28      2.59 o 
   5   2   6       65.30       67.04      2.35 o 
  -6   3   6       49.86       49.62      1.51 o 
  -5   3   6       22.47       23.88      1.17 o 
  -4   3   6        4.02        6.93      1.08 o 
  -3   3   6       39.98       38.25      1.05 o 
  -2   3   6      534.71      537.26      2.69 o 
  -1   3   6       13.77       16.00      0.79 o 
   0   3   6      340.30      316.43      4.17 o 
   1   3   6      139.41      127.28      3.27 o 
   2   3   6      271.22      263.83      1.89 o 
   3   3   6      262.51      273.26      2.16 o 
   4   3   6       36.08       36.22      1.29 o 
   5   3   6        2.18        2.68      1.81 o 
  -6   4   6        1.75        4.08      1.97 o 
  -5   4   6        1.93        1.93      1.28 o 
  -4   4   6       30.43       29.91      1.43 o 
  -3   4   6        8.12        8.20      1.16 o 
  -2   4   6       17.15       18.58      1.10 o 
  -1   4   6      153.04      139.74      1.94 o 
   0   4   6        5.95        7.46      0.97 o 
   1   4   6        0.57        4.08      1.22 o 
   2   4   6      741.69      709.87     11.92 o 
   3   4   6      215.74      204.11      1.85 o 
   4   4   6       41.70       39.89      4.94 o 
   5   4   6       18.50       20.71      2.63 o 
  -6   5   6        0.01        1.28      1.71 o 
  -5   5   6       10.66       10.43      1.17 o 
  -4   5   6        3.92        6.29      1.15 o 
  -3   5   6      203.86      199.37      1.69 o 
  -2   5   6       32.17       29.21      1.00 o 
  -1   5   6        1.09        0.66      0.85 o 
   0   5   6      316.94      299.72      3.43 o 
   1   5   6       77.53       73.40      1.12 o 
   2   5   6       61.34       62.47      1.19 o 
   3   5   6        0.27        2.06      1.12 o 
   4   5   6       33.67       33.67      1.74 o 
   5   5   6        0.00        3.52      2.67 o 
  -6   6   6        4.76        3.71      1.34 o 
  -5   6   6       74.95       74.76      1.44 o 
  -4   6   6        4.64        4.70      1.15 o 
  -3   6   6        2.20        1.95      0.90 o 
  -2   6   6       55.54       51.56      1.40 o 
  -1   6   6       72.33       66.36      1.75 o 
   0   6   6       47.24       46.01      2.16 o 
   1   6   6       83.09       81.65      1.14 o 
   2   6   6        2.62        1.57      1.38 o 
   3   6   6       61.12       53.67      2.36 o 
   4   6   6        4.50        3.20      1.97 o 
   5   6   6       70.57       63.78     34.37 o 
  -6   7   6        0.99        2.13      2.00 o 
  -5   7   6       21.41       23.49      1.38 o 
  -4   7   6        8.04        9.36      1.56 o 
  -3   7   6      118.11      125.97      1.52 o 
  -2   7   6       92.32       94.52      1.59 o 
  -1   7   6       13.36       15.60      1.27 o 
   0   7   6       28.57       27.87      0.99 o 
   1   7   6      137.89      133.87      2.51 o 
   2   7   6        0.04       -0.93      0.93 o 
   3   7   6      261.90      255.50      5.51 o 
   4   7   6        9.07       10.09      2.02 o 
   5   7   6       20.19       21.74      5.07 o 
  -6   8   6        3.00        3.93      2.55 o 
  -5   8   6       37.60       39.47      1.30 o 
  -4   8   6       10.25       10.61      1.17 o 
  -3   8   6       37.37       34.74      1.67 o 
  -2   8   6      109.99      102.02      4.85 o 
  -1   8   6      534.18      527.88      7.98 o 
   0   8   6       57.62       62.60      4.01 o 
   1   8   6       34.73       37.65      5.48 o 
   2   8   6       64.26       62.76      1.10 o 
   3   8   6       18.71       20.29      1.20 o 
   4   8   6        0.00        0.47      1.71 o 
   5   8   6       83.15       84.73      7.47 o 
  -6   9   6        9.84        9.91      1.67 o 
  -5   9   6       10.37       11.30      1.61 o 
  -4   9   6        1.00        3.13      1.38 o 
  -3   9   6      173.87      167.99      3.05 o 
  -2   9   6        3.85        3.66      1.22 o 
  -1   9   6       57.91       58.65      2.30 o 
   0   9   6      279.77      266.52      4.71 o 
   1   9   6      486.04      479.49      8.89 o 
   2   9   6       22.30       23.88      1.49 o 
   3   9   6       97.39       95.72      3.44 o 
   4   9   6       13.74       14.42      1.51 o 
   5   9   6       11.53       16.86      3.59 o 
  -5  10   6       11.78       13.91      1.26 o 
  -4  10   6       93.55       96.27      1.48 o 
  -3  10   6        5.12        5.20      1.00 o 
  -2  10   6       22.75       21.14      1.66 o 
  -1  10   6      164.53      161.35      4.51 o 
   0  10   6        5.27        6.56      1.11 o 
   1  10   6      444.22      448.56      7.72 o 
   2  10   6        6.33        8.69      1.28 o 
   3  10   6        0.03        3.39      1.34 o 
   4  10   6       13.27       15.32      2.55 o 
   5  10   6        4.03        3.06      2.04 o 
  -5  11   6       23.83       24.13      1.73 o 
  -4  11   6       41.33       38.20      1.32 o 
  -3  11   6       74.15       74.10      1.20 o 
  -2  11   6       43.33       45.38      1.18 o 
  -1  11   6       32.61       31.45      1.29 o 
   0  11   6       13.37       11.06      0.91 o 
   1  11   6       32.78       30.11      1.15 o 
   2  11   6       31.07       28.88      1.37 o 
   3  11   6       81.35       82.94      1.39 o 
   4  11   6       15.29       13.68      1.65 o 
   5  11   6       17.04       18.28      2.25 o 
  -5  12   6       22.35       23.10      1.53 o 
  -4  12   6       25.74       24.63      1.93 o 
  -3  12   6       30.95       28.45      1.40 o 
  -2  12   6       42.60       40.57      1.35 o 
  -1  12   6       16.66       17.98      1.12 o 
   0  12   6       49.12       51.16      1.91 o 
   1  12   6        0.05        2.07      1.01 o 
   2  12   6       65.34       67.63      1.92 o 
   3  12   6       15.01       15.34      1.64 o 
   4  12   6        0.06        1.82      2.52 o 
  -5  13   6        0.45        3.36      1.67 o 
  -4  13   6        4.67        7.37      2.21 o 
  -3  13   6       19.63       21.10      1.21 o 
  -2  13   6       47.30       48.60      1.46 o 
  -1  13   6       11.20       11.29      1.13 o 
   0  13   6       65.02       67.80      1.46 o 
   1  13   6       15.25       15.80      1.33 o 
   2  13   6       30.77       28.97      1.10 o 
   3  13   6        0.07       -1.25      1.25 o 
   4  13   6       32.29       29.91      8.39 o 
  -5  14   6       11.67       11.99      1.37 o 
  -4  14   6       20.17       16.61      1.43 o 
  -3  14   6        0.70       -0.44      1.20 o 
  -2  14   6       37.20       38.79      1.39 o 
  -1  14   6       22.94       23.60      1.06 o 
   0  14   6        6.37        6.69      1.05 o 
   1  14   6       45.19       46.11      4.65 o 
   2  14   6      129.84      123.80      3.51 o 
   3  14   6       20.57       19.95      2.47 o 
   4  14   6       16.77       14.09      1.96 o 
  -4  15   6        0.03        2.04      1.34 o 
  -3  15   6        0.85        0.79      1.43 o 
  -2  15   6       74.45       73.91      2.79 o 
  -1  15   6       99.46       94.53      1.36 o 
   0  15   6      106.81      100.13      1.85 o 
   1  15   6        0.43        3.60      1.03 o 
   2  15   6        2.17        2.79      1.41 o 
   3  15   6        0.74        2.93      1.50 o 
   4  15   6        5.65        7.25      1.67 o 
  -4  16   6       19.89       21.30      1.47 o 
  -3  16   6        3.70        4.34      1.29 o 
  -2  16   6        3.75        4.89      1.28 o 
  -1  16   6       25.68       28.10      1.40 o 
   0  16   6       31.58       26.77      1.44 o 
   1  16   6        0.63        2.15      2.29 o 
   2  16   6       19.10       22.02      2.28 o 
   3  16   6        2.72        5.41      1.33 o 
   4  16   6       30.45       36.28      3.82 o 
  -4  17   6        0.58        1.50      1.49 o 
  -3  17   6        2.75        0.56      1.55 o 
  -2  17   6        0.03        1.60      3.06 o 
  -1  17   6       25.51       22.59      1.06 o 
   0  17   6        4.35        7.82      1.22 o 
   1  17   6        2.96        3.80      1.24 o 
   2  17   6        3.72        2.09      1.67 o 
   3  17   6        0.53        1.75      1.38 o 
  -3  18   6        1.79        3.57      1.62 o 
  -2  18   6       30.76       28.36      1.35 o 
  -1  18   6       34.49       37.36      1.66 o 
   0  18   6        3.82        5.35      1.87 o 
   1  18   6        0.51       -1.44      1.49 o 
   2  18   6        6.37        8.63      1.18 o 
   3  18   6        0.06        0.67      2.70 o 
  -3  19   6       14.26       15.20      2.35 o 
  -2  19   6        0.19       -0.18      1.51 o 
  -1  19   6        0.57        4.85      1.90 o 
   0  19   6        7.72        9.01      1.09 o 
   1  19   6       21.72       24.15      1.56 o 
   2  19   6        1.97        4.49      1.37 o 
  -2  20   6        4.58        7.50      1.39 o 
  -1  20   6       32.74       30.94      1.63 o 
   0  20   6        0.01       -0.39      1.37 o 
   1  20   6       30.76       33.56      1.31 o 
   2  20   6       10.20       10.98      2.46 o 
  -2  21   6        0.39       -0.20      1.27 o 
  -1  21   6        1.58        1.82      1.27 o 
   0  21   6        2.57        6.34      1.27 o 
   1  21   6        5.51        4.99      2.06 o 
  -5   0   7       47.75       52.07      1.95 o 
  -3   0   7      509.70      498.06     19.26 o 
  -1   0   7      252.88      266.02      2.07 o 
   1   0   7      574.83      558.21     11.54 o 
   3   0   7       62.99       64.66      2.46 o 
   5   0   7        1.10        1.49      2.72 o 
  -6   1   7        1.14        1.57      1.45 o 
  -5   1   7        0.86        1.81      1.32 o 
  -4   1   7        2.90        2.93      1.05 o 
  -3   1   7      178.08      179.11      1.66 o 
  -2   1   7        0.67        1.45      0.88 o 
  -1   1   7      470.21      470.34      3.22 o 
   0   1   7       70.30       73.00      1.33 o 
   1   1   7       44.45       45.05      1.14 o 
   2   1   7       35.02       34.11      1.16 o 
   3   1   7       91.19       90.11      2.35 o 
   4   1   7       21.38       23.22      1.57 o 
   5   1   7       48.54       47.10      4.33 o 
  -6   2   7       16.42       16.57      1.33 o 
  -5   2   7       70.11       68.39      1.31 o 
  -4   2   7       42.12       44.54      1.41 o 
  -3   2   7       10.38       12.40      1.44 o 
  -2   2   7        6.33        6.98      1.10 o 
  -1   2   7        5.59        6.76      0.77 o 
   0   2   7        3.67        4.14      0.94 o 
   1   2   7      205.26      203.27      1.78 o 
   2   2   7       32.98       32.32      1.37 o 
   3   2   7       75.02       82.60      1.77 o 
   4   2   7       10.57        9.81      1.23 o 
   5   2   7        9.40       11.16      1.58 o 
  -6   3   7        1.41        3.66      1.45 o 
  -5   3   7       26.03       26.70      1.41 o 
  -4   3   7       49.12       51.22      1.31 o 
  -3   3   7        2.76        3.38      1.00 o 
  -2   3   7       40.46       40.83      0.83 o 
  -1   3   7       79.12       73.67      1.25 o 
   0   3   7       75.57       78.46      1.00 o 
   1   3   7        5.66        8.31      1.23 o 
   2   3   7       49.08       46.01      1.62 o 
   3   3   7       68.18       60.38      1.47 o 
   4   3   7        1.19        1.15      2.12 o 
   5   3   7       46.52       49.49      2.08 o 
  -6   4   7       16.43       16.02      1.82 o 
  -5   4   7        1.97        1.65      1.15 o 
  -4   4   7        0.02        3.28      1.12 o 
  -3   4   7       13.64       16.71      1.12 o 
  -2   4   7      113.33      113.07      1.27 o 
  -1   4   7        1.47        1.13      0.87 o 
   0   4   7      137.36      139.46      3.67 o 
   1   4   7       61.78       64.73      1.20 o 
   2   4   7        0.05        0.52      0.94 o 
   3   4   7      175.73      158.05      2.04 o 
   4   4   7        5.16        9.80      1.75 o 
   5   4   7        0.27        3.71      5.01 o 
  -6   5   7        4.72        3.53      1.80 o 
  -5   5   7        1.35        2.38      1.16 o 
  -4   5   7      116.30      111.38      1.35 o 
  -3   5   7        0.01        1.15      0.90 o 
  -2   5   7       90.34       90.88      2.30 o 
  -1   5   7       40.69       47.70      3.07 o 
   0   5   7       39.10       41.53      1.17 o 
   1   5   7       24.00       24.71      1.68 o 
   2   5   7        1.62        4.26      1.08 o 
   3   5   7        3.33        5.35      1.34 o 
   4   5   7        1.32        4.67      1.77 o 
   5   5   7       22.13       23.90      2.03 o 
  -5   6   7        0.02       -1.31      1.31 o 
  -4   6   7        0.02        1.23      0.95 o 
  -3   6   7       40.55       36.28      1.23 o 
  -2   6   7       37.55       38.43      1.17 o 
  -1   6   7        5.28        5.61      0.95 o 
   0   6   7       90.16       94.91      1.15 o 
   1   6   7       12.31       14.72      1.24 o 
   2   6   7       22.13       22.06      2.00 o 
   3   6   7        4.54        6.11      1.45 o 
   4   6   7       48.68       47.11      1.68 o 
   5   6   7       19.05       18.23      2.07 o 
  -5   7   7        6.48        5.86      1.18 o 
  -4   7   7       54.14       52.99      2.24 o 
  -3   7   7       10.33       15.52      1.35 o 
  -2   7   7       39.49       43.04      1.91 o 
  -1   7   7       26.52       23.85      1.65 o 
   0   7   7        0.47        1.32      2.72 o 
   1   7   7       39.63       39.21      1.47 o 
   2   7   7      226.92      222.98      1.78 o 
   3   7   7        9.83        9.87      1.24 o 
   4   7   7        7.87        7.69      1.52 o 
   5   7   7        1.95       -0.21      2.84 o 
  -5   8   7        0.10       -0.86      1.32 o 
  -4   8   7        0.02        3.53      1.08 o 
  -3   8   7        4.11        3.00      1.04 o 
  -2   8   7      119.14      119.31      1.23 o 
  -1   8   7       69.75       68.56      2.37 o 
   0   8   7      212.10      215.14      1.49 o 
   1   8   7       12.33       12.81      1.27 o 
   2   8   7        1.94        3.95      1.01 o 
   3   8   7        5.42        5.24      1.22 o 
   4   8   7       15.88       16.42      2.84 o 
   5   8   7        2.02        7.85      2.97 o 
  -5   9   7        0.34       -0.48      1.39 o 
  -4   9   7       24.05       28.99      1.75 o 
  -3   9   7       13.14       14.61      1.19 o 
  -2   9   7        6.37        7.29      1.19 o 
  -1   9   7        2.84        4.59      0.96 o 
   0   9   7       33.67       34.90      2.29 o 
   1   9   7        0.98        3.09      1.13 o 
   2   9   7      110.60      110.21      3.16 o 
   3   9   7       16.31       17.90      1.26 o 
   4   9   7       41.41       47.68      4.58 o 
  -5  10   7       10.57       11.66      1.48 o 
  -4  10   7       14.83       12.50      1.15 o 
  -3  10   7       18.83       15.99      1.21 o 
  -2  10   7       44.67       48.00      1.36 o 
  -1  10   7        9.62       12.62      2.10 o 
   0  10   7       11.84       10.28      1.12 o 
   1  10   7       69.20       70.06      2.45 o 
   2  10   7        1.16        2.31      2.43 o 
   3  10   7        4.10        5.33      1.93 o 
   4  10   7       70.38       74.74      3.42 o 
  -5  11   7       10.60       11.85      1.52 o 
  -4  11   7       31.81       30.53      3.11 o 
  -3  11   7       71.08       64.65      3.21 o 
  -2  11   7       30.52       31.00      1.53 o 
  -1  11   7       90.55       87.33      2.33 o 
   0  11   7       81.00       81.15      2.24 o 
   1  11   7       53.65       49.02      2.42 o 
   2  11   7       42.77       42.49      1.29 o 
   3  11   7       26.00       27.30      1.84 o 
   4  11   7        0.01        1.12      2.31 o 
  -5  12   7       38.47       39.08      1.89 o 
  -4  12   7       28.42       29.94      2.22 o 
  -3  12   7       11.00       11.62      1.24 o 
  -2  12   7       27.21       26.09      2.35 o 
  -1  12   7        1.91        3.80      1.13 o 
   0  12   7      122.62      117.24      1.70 o 
   1  12   7       52.65       54.00      2.24 o 
   2  12   7        0.13        0.61      1.38 o 
   3  12   7       57.47       59.66      4.24 o 
   4  12   7       15.65       16.86      1.66 o 
  -4  13   7       16.96       16.30      1.58 o 
  -3  13   7        6.13        4.13      1.26 o 
  -2  13   7        1.02        2.62      0.94 o 
  -1  13   7      109.86      106.06      5.29 o 
   0  13   7        5.46        8.15      1.04 o 
   1  13   7        4.92        5.90      1.60 o 
   2  13   7       42.91       43.78      1.83 o 
   3  13   7        5.40        3.59      1.18 o 
   4  13   7        4.19        5.67      1.71 o 
  -4  14   7        8.05        8.32      1.38 o 
  -3  14   7       37.31       37.68      1.38 o 
  -2  14   7       26.19       28.63      1.25 o 
  -1  14   7        0.43        0.19      1.25 o 
   0  14   7        1.18       -0.98      1.08 o 
   1  14   7       47.39       45.60      1.35 o 
   2  14   7        0.44        3.16      1.44 o 
   3  14   7        1.83        2.18      1.34 o 
  -4  15   7        3.62        1.84      1.24 o 
  -3  15   7        0.22        3.25      1.56 o 
  -2  15   7        3.52        0.03      1.12 o 
  -1  15   7       19.62       22.21      1.25 o 
   0  15   7        5.54        7.06      1.08 o 
   1  15   7       11.13       14.90      2.18 o 
   2  15   7        0.70        4.38      1.88 o 
   3  15   7       19.98       19.28      1.43 o 
  -4  16   7        1.65        4.16      2.89 o 
  -3  16   7       25.77       22.49      1.91 o 
  -2  16   7       23.79       24.93      4.02 o 
  -1  16   7        0.16        1.36      2.62 o 
   0  16   7        1.84        4.72      2.27 o 
   1  16   7       14.62       21.05      1.49 o 
   2  16   7        3.90        5.46      1.57 o 
   3  16   7       14.18       13.02      1.48 o 
  -3  17   7        0.42       -1.98      5.27 o 
  -2  17   7        3.09        3.52      1.37 o 
  -1  17   7       12.98       12.97      1.07 o 
   0  17   7       16.37       17.51      2.24 o 
   1  17   7       20.18       21.54      1.20 o 
   2  17   7        2.89        1.81      1.60 o 
  -3  18   7       14.25       12.73      1.67 o 
  -2  18   7       38.08       34.12      1.67 o 
  -1  18   7       18.33       14.75      1.54 o 
   0  18   7        3.36        4.75      1.31 o 
   1  18   7        1.47        3.68      1.59 o 
   2  18   7       10.11       11.71      2.55 o 
  -2  19   7        2.98        2.17      1.99 o 
  -1  19   7       11.28       11.60      2.27 o 
   0  19   7       15.08       15.04      1.24 o 
   1  19   7        1.59        1.89      1.37 o 
  -1  20   7        1.41        1.02      1.60 o 
   0  20   7       11.49       13.20      1.67 o 
  -4   0   8       34.83       35.28      1.81 o 
  -2   0   8        8.25       13.45      2.19 o 
   0   0   8      146.26      147.57      2.50 o 
   2   0   8       96.35      106.37      2.63 o 
   4   0   8        4.03        4.88      1.91 o 
  -5   1   8        3.53        4.06      1.35 o 
  -4   1   8       12.92       15.70      3.59 o 
  -3   1   8        3.03        3.69      0.93 o 
  -2   1   8       68.56       71.22      1.15 o 
  -1   1   8       12.12       12.30      0.82 o 
   0   1   8       34.59       38.12      0.87 o 
   1   1   8        2.80        1.86      0.81 o 
   2   1   8        3.10        2.85      1.63 o 
   3   1   8        4.83        9.31      1.71 o 
   4   1   8       93.00       86.30      1.56 o 
  -5   2   8        0.29        2.34      1.34 o 
  -4   2   8        3.87        6.77      1.24 o 
  -3   2   8        7.51        7.84      0.96 o 
  -2   2   8        0.07        2.03      0.89 o 
  -1   2   8       69.39       73.40      2.44 o 
   0   2   8       33.32       34.74      1.49 o 
   1   2   8        0.02        1.68      1.76 o 
   2   2   8      118.68      123.00      1.42 o 
   3   2   8        8.30        8.36      1.97 o 
   4   2   8        7.04        6.10      1.48 o 
  -5   3   8       39.96       34.74      1.39 o 
  -4   3   8       17.86       15.91      1.13 o 
  -3   3   8      110.50      107.08      1.91 o 
  -2   3   8       40.19       42.01      1.17 o 
  -1   3   8        5.48        6.74      1.00 o 
   0   3   8       26.15       25.70      0.84 o 
   1   3   8        4.44        4.52      1.00 o 
   2   3   8       86.88       85.82      2.65 o 
   3   3   8       21.91       22.32      1.72 o 
   4   3   8        0.70        3.27      1.83 o 
  -5   4   8        0.00        0.95      1.33 o 
  -4   4   8      126.26      118.89      1.44 o 
  -3   4   8      143.95      135.02      2.95 o 
  -2   4   8       17.36       17.91      0.87 o 
  -1   4   8       65.91       67.04      1.38 o 
   0   4   8        9.30        9.38      1.07 o 
   1   4   8       94.97       97.29      1.50 o 
   2   4   8       32.39       32.59      1.19 o 
   3   4   8       33.81       33.08      1.63 o 
   4   4   8        2.39        1.70      1.86 o 
  -5   5   8       21.18       25.81      2.91 o 
  -4   5   8        6.96        8.04      1.15 o 
  -3   5   8        0.06        1.11      1.05 o 
  -2   5   8       18.41       19.17      1.14 o 
  -1   5   8       18.49       19.84      1.15 o 
   0   5   8       32.40       29.61      1.83 o 
   1   5   8      503.26      508.43     10.43 o 
   2   5   8        9.29       12.82      3.28 o 
   3   5   8      100.10       95.46      1.98 o 
   4   5   8        9.67        8.98      1.91 o 
  -5   6   8        0.27        3.59      1.59 o 
  -4   6   8        0.24        3.79      1.44 o 
  -3   6   8      132.89      137.74      4.11 o 
  -2   6   8        0.92        2.30      1.31 o 
  -1   6   8      236.73      233.19      3.20 o 
   0   6   8       10.90       11.37      2.28 o 
   1   6   8       27.46       30.63      1.07 o 
   2   6   8      147.74      146.14      3.46 o 
   3   6   8       43.68       48.76      1.37 o 
   4   6   8        1.50        4.75      1.72 o 
  -5   7   8       33.38       33.84      1.71 o 
  -4   7   8        3.11        5.45      1.46 o 
  -3   7   8       81.38       77.45      4.07 o 
  -2   7   8       63.40       62.40      1.27 o 
  -1   7   8      120.28      121.59      4.48 o 
   0   7   8        0.01        0.09      1.23 o 
   1   7   8      105.84      109.65      3.10 o 
   2   7   8        0.10        1.24      1.17 o 
   3   7   8        3.49        4.36      1.27 o 
   4   7   8        3.51        9.96      1.92 o 
  -5   8   8        2.22        1.62      1.66 o 
  -4   8   8        0.05       -0.20      1.31 o 
  -3   8   8        9.74       13.40      1.90 o 
  -2   8   8        3.21        3.76      1.14 o 
  -1   8   8      102.70       98.97      2.38 o 
   0   8   8       31.24       36.58      1.79 o 
   1   8   8       18.43       15.62      1.03 o 
   2   8   8        1.35        1.20      1.52 o 
   3   8   8       44.43       41.95      1.17 o 
   4   8   8       39.72       47.14      2.07 o 
  -5   9   8       38.30       34.58      3.80 o 
  -4   9   8        3.24        3.24      2.62 o 
  -3   9   8       18.61       19.79      1.14 o 
  -2   9   8       14.76       15.11      1.09 o 
  -1   9   8        5.23        5.51      1.13 o 
   0   9   8       70.84       62.77      2.65 o 
   1   9   8        2.43        3.85      1.05 o 
   2   9   8       20.80       18.80      1.09 o 
   3   9   8       12.44       12.71      2.15 o 
   4   9   8        2.33        4.51      1.62 o 
  -4  10   8        0.22        3.42      1.54 o 
  -3  10   8        8.10        8.69      2.27 o 
  -2  10   8        3.31        5.86      1.38 o 
  -1  10   8        4.62        4.77      1.76 o 
   0  10   8      159.26      151.61      4.07 o 
   1  10   8        3.92        4.32      1.19 o 
   2  10   8        0.99        1.92      1.41 o 
   3  10   8        4.83        4.25      1.29 o 
   4  10   8        6.82        6.26      2.04 o 
  -4  11   8       12.37       13.74      1.57 o 
  -3  11   8       10.40       10.09      1.15 o 
  -2  11   8       40.04       39.11      2.94 o 
  -1  11   8        0.24       -0.23      2.11 o 
   0  11   8       23.06       25.09      1.99 o 
   1  11   8       42.02       38.20      3.15 o 
   2  11   8       20.56       22.85      1.74 o 
   3  11   8        0.42        2.96      1.43 o 
  -4  12   8       13.86       16.04      1.41 o 
  -3  12   8        0.24        0.01      1.17 o 
  -2  12   8        1.00        3.39      3.48 o 
  -1  12   8       11.56       12.70      1.70 o 
   0  12   8       26.15       30.60      1.99 o 
   1  12   8       23.06       22.36      1.40 o 
   2  12   8       36.11       37.45      2.18 o 
   3  12   8        4.49        5.27      2.20 o 
  -4  13   8        0.12        0.89      1.42 o 
  -3  13   8        1.76        2.07      1.31 o 
  -2  13   8       38.92       38.58      1.31 o 
  -1  13   8        3.66        0.34      1.10 o 
   0  13   8        9.37        9.62      1.61 o 
   1  13   8        9.35       10.90      1.74 o 
   2  13   8       11.00       10.43      1.29 o 
   3  13   8       12.59       12.62      1.67 o 
  -3  14   8        4.48        6.06      1.22 o 
  -2  14   8        0.09        3.16      1.64 o 
  -1  14   8        3.44        3.68      1.14 o 
   0  14   8        4.44        7.91      2.87 o 
   1  14   8        0.31        3.60      1.27 o 
   2  14   8       20.85       21.05      1.27 o 
   3  14   8        0.01        0.46      1.46 o 
  -3  15   8        0.78       -0.91      1.39 o 
  -2  15   8        7.98        7.57      1.22 o 
  -1  15   8        0.29        1.84      1.42 o 
   0  15   8       37.37       39.26      1.98 o 
   1  15   8       15.09       14.47      2.09 o 
   2  15   8        0.99        1.22      2.64 o 
  -3  16   8       12.41       15.36      2.43 o 
  -2  16   8       44.36       33.43      1.37 o 
  -1  16   8       10.34       12.73      2.01 o 
   0  16   8       17.24       16.37      1.24 o 
   1  16   8        9.72       10.75      2.18 o 
   2  16   8       23.55       20.26      1.48 o 
  -2  17   8       58.89       61.02      4.33 o 
  -1  17   8       27.10       24.46      1.47 o 
   0  17   8       12.07       11.00      1.43 o 
   1  17   8        7.14        8.94      1.67 o 
  -1  18   8        0.13        2.63      1.63 o 
   0  18   8       15.37       17.49      1.46 o 
  -5   0   9       24.46       24.27      3.08 o 
  -3   0   9        5.09        3.25      1.53 o 
  -1   0   9        7.78        6.44      1.82 o 
   1   0   9       75.60       73.25      5.35 o 
   3   0   9        0.90        3.95      1.82 o 
  -5   1   9        5.25        5.62      1.32 o 
  -4   1   9       21.82       19.36      1.33 o 
  -3   1   9       32.44       33.43      1.67 o 
  -2   1   9       42.11       41.11      1.43 o 
  -1   1   9       57.92       59.62      3.01 o 
   0   1   9       35.59       32.56      1.79 o 
   1   1   9        6.69        7.09      3.10 o 
   2   1   9        0.03        0.15      2.06 o 
   3   1   9       15.84       18.55      2.86 o 
   4   1   9        4.88        6.54      1.66 o 
  -5   2   9       36.96       33.89      1.35 o 
  -4   2   9       50.21       47.44      1.20 o 
  -3   2   9       35.21       33.48      1.08 o 
  -2   2   9       16.74       17.62      1.19 o 
  -1   2   9       80.94       77.83      3.71 o 
   0   2   9        0.01       -0.92      0.92 o 
   1   2   9       45.73       49.03      1.29 o 
   2   2   9        0.89        0.01      1.72 o 
   3   2   9       30.83       31.27      1.58 o 
   4   2   9        4.69        7.38      1.68 o 
  -5   3   9        7.08        5.66      1.30 o 
  -4   3   9        0.15        0.11      1.16 o 
  -3   3   9       67.42       62.77      2.28 o 
  -2   3   9        8.76       11.26      1.07 o 
  -1   3   9       64.36       62.67      1.87 o 
   0   3   9       41.23       39.94      1.98 o 
   1   3   9       24.11       27.02      1.22 o 
   2   3   9        0.67        1.81      1.09 o 
   3   3   9       15.68       17.09      3.10 o 
   4   3   9        7.05        4.95      1.45 o 
  -4   4   9        1.46        4.90      1.19 o 
  -3   4   9       12.44       13.73      1.68 o 
  -2   4   9       19.15       20.59      1.07 o 
  -1   4   9        4.54        7.31      2.05 o 
   0   4   9        9.33       11.16      2.05 o 
   1   4   9       37.94       41.77      1.26 o 
   2   4   9       84.12       79.35      2.58 o 
   3   4   9        1.30        5.77      1.86 o 
   4   4   9        7.23        6.51      1.45 o 
  -4   5   9        1.30        2.94      1.84 o 
  -3   5   9        1.13        1.93      1.09 o 
  -2   5   9       10.69       13.77      1.10 o 
  -1   5   9       17.53       17.69      1.56 o 
   0   5   9       55.45       55.89      3.55 o 
   1   5   9        0.18        0.09      1.19 o 
   2   5   9       50.34       47.11      1.13 o 
   3   5   9       24.09       22.48      1.94 o 
   4   5   9       18.22       17.43      1.72 o 
  -4   6   9        4.03        6.41      1.21 o 
  -3   6   9        0.01        2.46      1.24 o 
  -2   6   9       51.12       52.29      1.17 o 
  -1   6   9        0.77        1.72      1.78 o 
   0   6   9        0.46        2.63      1.31 o 
   1   6   9       36.54       34.53      2.00 o 
   2   6   9       48.43       47.99      1.11 o 
   3   6   9        2.86        4.49      3.82 o 
  -4   7   9       15.89       13.91      1.16 o 
  -3   7   9        0.63        1.13      1.26 o 
  -2   7   9        2.92        5.77      1.40 o 
  -1   7   9        3.30        3.93      1.03 o 
   0   7   9       44.18       41.98      1.95 o 
   1   7   9       12.29       11.85      1.21 o 
   2   7   9       18.78       20.88      1.87 o 
   3   7   9        0.30        0.83      1.38 o 
  -4   8   9        8.97       11.03      1.40 o 
  -3   8   9        3.29        4.30      1.19 o 
  -2   8   9       14.74       16.34      1.69 o 
  -1   8   9        0.14       -0.89      1.69 o 
   0   8   9       15.96       16.17      1.76 o 
   1   8   9       12.39       11.16      1.14 o 
   2   8   9        8.31       14.18      1.52 o 
   3   8   9        0.31        2.55      1.40 o 
  -4   9   9       24.10       22.83      1.51 o 
  -3   9   9       10.08        9.99      1.63 o 
  -2   9   9        3.44        3.43      1.44 o 
  -1   9   9       56.13       57.00      1.68 o 
   0   9   9       75.58       78.88      3.46 o 
   1   9   9        0.65        3.19      1.23 o 
   2   9   9       18.42       21.60      1.38 o 
   3   9   9        0.00        2.90      2.17 o 
  -4  10   9        9.48        7.63      3.28 o 
  -3  10   9        0.09        0.27      1.65 o 
  -2  10   9       79.81       77.09      3.98 o 
  -1  10   9        0.07       -0.56      1.00 o 
   0  10   9       52.81       48.47      2.01 o 
   1  10   9       14.65       20.68      2.18 o 
   2  10   9        5.17       10.22      1.54 o 
   3  10   9       12.26       12.90      1.46 o 
  -3  11   9        6.09       11.02      1.56 o 
  -2  11   9        0.52       -0.12      1.32 o 
  -1  11   9        0.18        0.89      1.48 o 
   0  11   9        1.87        5.17      1.27 o 
   1  11   9        3.32        3.53      1.49 o 
   2  11   9       37.77       44.13      2.49 o 
   3  11   9       19.08       17.83      2.44 o 
  -3  12   9        7.00        7.02      3.36 o 
  -2  12   9       12.13       15.04      1.36 o 
  -1  12   9       19.05       22.08      1.38 o 
   0  12   9        0.47        0.04      2.25 o 
   1  12   9        9.07       10.53      1.20 o 
   2  12   9        3.03        5.17      1.36 o 
  -3  13   9        9.59       11.23      2.43 o 
  -2  13   9        8.24        9.45      1.65 o 
  -1  13   9       18.58       16.88      2.07 o 
   0  13   9        0.23        5.13      1.30 o 
   1  13   9        1.31        1.98      1.97 o 
   2  13   9        0.43        0.64      2.34 o 
  -2  14   9        1.45        2.49      2.15 o 
  -1  14   9       25.93       24.96      4.15 o 
   0  14   9       20.86       22.53      1.38 o 
   1  14   9       33.57       33.33      3.62 o 
  -2  15   9        5.53        5.55      1.67 o 
  -1  15   9        8.66        9.58      2.66 o 
   0  15   9        0.12        1.68      1.29 o 
   1  15   9        5.02        7.05      1.44 o 
  -1  16   9        5.98        5.99      1.32 o 
   0  16   9        4.55        4.68      1.50 o 
  -4   0  10        8.99       14.23      3.63 o 
  -2   0  10       10.03       10.00      1.93 o 
   0   0  10       57.72       56.25      3.69 o 
   2   0  10       18.66       20.45      1.87 o 
  -4   1  10       10.79       13.13      1.64 o 
  -3   1  10        1.52        1.98      1.04 o 
  -2   1  10       63.79       66.36      1.86 o 
  -1   1  10        4.22        3.82      1.22 o 
   0   1  10        1.20        0.42      1.08 o 
   1   1  10        4.08        7.20      1.98 o 
   2   1  10       44.28       45.60      1.92 o 
   3   1  10        0.01        3.67      1.89 o 
  -4   2  10       13.33       12.39      1.10 o 
  -3   2  10        4.07        3.86      1.00 o 
  -2   2  10       10.96       12.23      1.27 o 
  -1   2  10        0.02        1.03      1.11 o 
   0   2  10       53.71       51.40      1.90 o 
   1   2  10        0.16        2.24      1.12 o 
   2   2  10        8.79        8.82      4.43 o 
   3   2  10       21.13       23.06      5.20 o 
  -4   3  10       31.67       24.73      1.75 o 
  -3   3  10        0.35        2.57      1.17 o 
  -2   3  10        8.47       10.23      1.03 o 
  -1   3  10        6.68        9.74      1.82 o 
   0   3  10        0.82        3.01      1.41 o 
   1   3  10       57.31       58.03      2.49 o 
   2   3  10       23.33       26.87      2.35 o 
   3   3  10        4.97        5.33      1.74 o 
  -4   4  10        6.62        5.45      1.29 o 
  -3   4  10        7.02        6.09      2.04 o 
  -2   4  10        4.96        6.29      1.30 o 
  -1   4  10        8.68        8.17      1.22 o 
   0   4  10       78.14       72.79      1.53 o 
   1   4  10       20.68       21.51      1.59 o 
   2   4  10       24.67       24.12      1.57 o 
   3   4  10        0.84        2.97      2.23 o 
  -4   5  10        0.05        2.49      2.64 o 
  -3   5  10       11.72       13.78      1.20 o 
  -2   5  10       10.32        9.83      1.17 o 
  -1   5  10        6.48       10.57      2.74 o 
   0   5  10       16.22       17.82      1.28 o 
   1   5  10       22.61       20.28      1.33 o 
   2   5  10        0.80        1.48      1.61 o 
   3   5  10        1.77        4.02      2.06 o 
  -3   6  10        5.84        8.18      1.57 o 
  -2   6  10        0.76        1.19      1.08 o 
  -1   6  10       24.71       24.16      1.21 o 
   0   6  10       14.97       16.15      1.17 o 
   1   6  10        3.61        3.24      1.32 o 
   2   6  10        6.41        7.51      1.39 o 
  -3   7  10        0.11        3.42      2.27 o 
  -2   7  10        0.18        1.30      2.60 o 
  -1   7  10        1.02        3.55      1.54 o 
   0   7  10       54.41       51.66      1.39 o 
   1   7  10       49.59       47.04      2.89 o 
   2   7  10        4.96        4.13      1.38 o 
  -3   8  10       39.29       39.30      2.01 o 
  -2   8  10       46.11       41.25      4.68 o 
  -1   8  10        1.11        0.95      1.84 o 
   0   8  10       18.43       19.49      1.34 o 
   1   8  10       18.13       19.23      2.23 o 
   2   8  10        1.16        0.82      1.58 o 
  -3   9  10        0.35        3.72      1.43 o 
  -2   9  10        2.18        3.78      1.12 o 
  -1   9  10       74.24       74.46      3.18 o 
   0   9  10        0.61        1.91      1.19 o 
   1   9  10       22.96       26.21      1.40 o 
   2   9  10       13.30       16.97      1.62 o 
  -2  10  10        4.46        2.26      2.24 o 
  -1  10  10       24.29       20.08      3.27 o 
   0  10  10        0.08        2.14      2.80 o 
   1  10  10        2.73        2.47      1.37 o 
   2  10  10        0.79        3.61      2.89 o 
  -2  11  10        4.10        3.07      1.99 o 
  -1  11  10        2.86        3.88      4.69 o 
   0  11  10        3.65        4.51      1.24 o 
   1  11  10       20.33       18.16      1.32 o 
  -2  12  10        2.79        6.37      1.44 o 
  -1  12  10       11.16        8.90      1.62 o 
   0  12  10       15.24       18.41      1.63 o 
   1  12  10        0.47       -0.15      1.43 o 
  -1  13  10        0.11        3.77      1.47 o 
   0  13  10        0.20        3.98      1.46 o 
  -3   0  11       12.15        8.17      1.63 o 
  -1   0  11       47.15       42.88      5.96 o 
   1   0  11        4.98        5.09      1.95 o 
  -3   1  11        6.55        7.97      1.46 o 
  -2   1  11        9.38       10.75      1.38 o 
  -1   1  11        0.01       -1.12      1.12 o 
   0   1  11        0.00       -0.80      1.01 o 
   1   1  11        3.01        2.92      1.65 o 
  -2   2  11        3.55        4.72      1.10 o 
  -1   2  11        3.65        3.81      1.23 o 
   0   2  11        6.87        8.01      1.35 o 
   1   2  11        1.23        3.12      1.36 o 
  -2   3  11       10.72        9.70      1.30 o 
  -1   3  11        0.00        2.80      1.59 o 
   0   3  11        4.18        8.62      1.40 o 
   1   3  11       30.26       26.19      1.35 o 
  -2   4  11        8.17        8.32      1.34 o 
  -1   4  11        3.15        3.14      1.37 o 
   0   4  11        3.94        5.44      1.13 o 
   1   4  11        8.88        9.70      2.61 o 
  -2   5  11       13.58       12.06      1.85 o 
  -1   5  11        7.00        5.77      1.23 o 
   0   5  11       36.38       34.68      2.55 o 
   1   5  11        0.31        0.73      1.42 o 
  -2   6  11       13.47       16.17      1.48 o 
  -1   6  11        5.25        9.20      3.27 o 
   0   6  11        0.12        2.30      1.63 o 
   1   6  11        4.08        6.22      1.43 o 
  -2   7  11       10.63       13.03      1.48 o 
  -1   7  11        3.23        4.98      1.67 o 
   0   7  11       41.19       38.82      1.46 o 
  -1   8  11        2.84        2.42      1.27 o 
   0   8  11        5.19        8.58      2.60 o 
                                                 
